# Supplementary material for: 4-[3-(Biphenyl-4-yl)-1-phenyl-4,5-di­hydro-1H-pyrazol-5-yl]-3-(4-meth­oxy­phen­yl)-1-phenyl-1H-pyrazole dioxane monosolvate
Source: Acta Crystallogr Sect E Struct Rep Online. 2012 Mar 7;68(Pt 4):o972–3. doi: 10.1107/S1600536812009117 (PMC3343947; doi:10.1107/S1600536812009117)
Supplement: Supplementary file 1 [file e-68-0o972-sup1.cif]

##############################################################################
#                                                                            #
# This CIF contains the data in a paper accepted for publication in          #
# Acta Crystallographica Section E. It conforms to the requirements of       #
# Notes for Authors for Acta Crystallographica Section E, and has been       #
# peer reviewed under the auspices of the IUCr Commission on Journals.       #
#                                                                            #
# Full details of the Crystallographic Information File format               #
# are given in the paper "The Crystallographic Information File (CIF):       #
# a New Standard Archive File for Crystallography" by S. R. Hall, F. H.      #
# Allen and I. D. Brown [Acta Cryst. (1991), A47, 655-685].                  #
#                                                                            #
# The current version of the core CIF dictionary is obtainable from          #
# ftp://ftp.iucr.org/pub/cif_core.dic.                                       #
#                                                                            #
# Software is freely available for graphical display of the structure(s)     #
# in this CIF. For information consult the CIF software page                 #
# http://www.iucr.org/resources/cif/software.                                #
#                                                                            #
# This file may be used for bona fide research purposes within the           #
# scientific community so long as proper attribution is given to the journal # 
# article from which it was obtained.                                        #
#                                                                            #
##############################################################################
data_global
_audit_creation_method     'form.cif (version 2.0)'
_journal_data_validation_number     ?
_journal_date_recd_electronic     2012-02-27
_journal_date_accepted     2012-02-29
_journal_name_full     'Acta Crystallographica, Section E'
_journal_year     2012
_journal_volume     68
_journal_issue      4
_journal_page_first     o972
_journal_page_last     o973
_journal_paper_category     QO
_journal_paper_doi     10.1107/S1600536812009117
_journal_coeditor_code     HB6659
_publ_contact_author_name     'Prof. Fun, Hoong-Kun'
_publ_contact_author_address
;
      X-ray Crystallography Unit
      School of Physics
      Universiti Sains Malaysia
      11800 USM, Penang
      MALAYSIA
;
_publ_contact_author_email     'hkfun@usm.my'
_publ_contact_author_fax     '604 6579150'
_publ_contact_author_phone     '604 6533652'
_publ_section_title
;\
4-[3-(Biphenyl-4-yl)-1-phenyl-4,5-dihydro-1<i>H</i>-pyrazol-5-yl]-3-(4-\
methoxyphenyl)-1-phenyl-1<i>H</i>-pyrazole dioxane monosolvate
;
loop_
    _publ_author_name
    _publ_author_footnote
    _publ_author_address
    'Fun, Hoong-Kun'
;
Thomson Reuters ResearcherID: A-3561-2009.
;
;
X-ray Crystallography Unit
School of Physics
Universiti Sains Malaysia
11800 USM, Penang
Malaysia
;
    'Suhana Arshad' ?
;
X-ray Crystallography Unit
School of Physics
Universiti Sains Malaysia
11800 USM, Penang
Malaysia
;
    'Shridhar Malladi' ?
;
Department of Chemistry
National Institute of Technology-Karnataka
Surathkal, Mangalore 575 025,
India
;
    'Arun M. Isloor' ?
;
Department of Chemistry
National Institute of Technology-Karnataka
Surathkal, Mangalore 575 025,
India
;
    'Kammasandra Nanjunda Shivananda' ?
;
Schulich faculty of Chemistry
Technion Israel Institute of Technology
Haifa, Israel 32000
;
data_I
_audit_creation_method     SHELXL-97
_chemical_name_systematic
;
4-[3-(Biphenyl-4-yl)-1-phenyl-4,5-dihydro-1<i>H</i>-pyrazol-5-yl]-3-(4-\
methoxyphenyl)-1-phenyl-1<i>H</i>-pyrazole dioxane monosolvate
;
_chemical_name_common     ?
_chemical_formula_moiety     'C37 H30 N4 O, C4 H8 O2'
_chemical_formula_sum     'C41 H38 N4 O3'
_chemical_formula_iupac     'C37 H30 N4 O, C4 H8 O2'
_chemical_formula_weight     634.75
_chemical_melting_point     ?
_symmetry_cell_setting     triclinic
_symmetry_space_group_name_H-M     'P -1'
_symmetry_space_group_name_Hall     '-P 1'
loop_
    _symmetry_equiv_pos_as_xyz
    'x, y, z'
    '-x, -y, -z'
_cell_length_a     11.1189(2)
_cell_length_b     13.0541(2)
_cell_length_c     13.0852(2)
_cell_angle_alpha     117.3090(10)
_cell_angle_beta     90.4680(10)
_cell_angle_gamma     98.5580(10)
_cell_volume     1662.48(5)
_cell_formula_units_Z     2
_cell_measurement_reflns_used     6011
_cell_measurement_theta_min     2.34
_cell_measurement_theta_max     29.94
_cell_measurement_temperature     100.0(10)
_exptl_crystal_description     'plate'
_exptl_crystal_colour     'colourless'
_exptl_crystal_size_max     0.26
_exptl_crystal_size_mid     0.19
_exptl_crystal_size_min     0.05
_exptl_crystal_density_diffrn     1.268
_exptl_crystal_density_meas     ?
_exptl_crystal_density_method     'not measured'
_exptl_crystal_F_000     672
_exptl_absorpt_coefficient_mu     0.081
_exptl_absorpt_correction_type     multi-scan
_exptl_absorpt_process_details     '(<i>SADABS</i>; Bruker, 2009)'
_exptl_absorpt_correction_T_min     0.9791
_exptl_absorpt_correction_T_max     0.9962
_exptl_special_details
;
The crystal was placed in the cold stream of an Oxford Cryosystems Cobra
open-flow nitrogen cryostat (Cosier & Glazer, 1986) operating at 100.0 (1) K.
;
_diffrn_ambient_temperature     100.0(10)
_diffrn_radiation_type     MoK\a
_diffrn_radiation_wavelength     0.71073
_diffrn_radiation_source     'fine-focus sealed tube'
_diffrn_radiation_monochromator     graphite
_diffrn_measurement_device_type     'Bruker SMART APEXII CCD'
_diffrn_measurement_method     '\f and \w scans'
_diffrn_detector_area_resol_mean     ?
_diffrn_reflns_number     31208
_diffrn_reflns_av_R_equivalents     0.0461
_diffrn_reflns_av_sigmaI/netI     0.0751
_diffrn_reflns_theta_min     1.78
_diffrn_reflns_theta_max     30.11
_diffrn_reflns_theta_full     30.11
_diffrn_measured_fraction_theta_max     0.989
_diffrn_measured_fraction_theta_full     0.989
_diffrn_reflns_limit_h_min     -15
_diffrn_reflns_limit_h_max     15
_diffrn_reflns_limit_k_min     -18
_diffrn_reflns_limit_k_max     18
_diffrn_reflns_limit_l_min     -17
_diffrn_reflns_limit_l_max     18
_refine_special_details
;
Refinement of <i>F</i>^2^ against ALL reflections. The weighted <i>R</i>-factor
<i>wR</i> and goodness of fit <i>S</i> are based on <i>F</i>^2^, conventional
<i>R</i>-factors <i>R</i> are based on <i>F</i>, with <i>F</i> set to zero for
negative <i>F</i>^2^. The threshold expression of <i>F</i>^2^ >
\s(<i>F</i>^2^) is used only for calculating <i>R</i>-factors(gt) <i>etc</i>.
and is not relevant to the choice of reflections for refinement.
<i>R</i>-factors based on <i>F</i>^2^ are statistically about twice as large
as those based on <i>F</i>, and <i>R</i>- factors based on ALL data will be
even larger.
;
_reflns_number_total     9701
_reflns_number_gt     5913
_reflns_threshold_expression     I>2\s(I)
_refine_ls_structure_factor_coef     Fsqd
_refine_ls_matrix_type     full
_refine_ls_R_factor_all     0.1101
_refine_ls_R_factor_gt     0.0555
_refine_ls_wR_factor_gt     0.1051
_refine_ls_wR_factor_ref     0.1257
_refine_ls_goodness_of_fit_ref     1.013
_refine_ls_restrained_S_all     1.013
_refine_ls_number_reflns     9701
_refine_ls_number_parameters     433
_refine_ls_number_restraints     0
_refine_ls_hydrogen_treatment     constr
_refine_ls_weighting_scheme     calc
_refine_ls_weighting_details
         'calc w=1/[\s^2^(Fo^2^)+(0.0464P)^2^+0.3385P] where P=(Fo^2^+2Fc^2^)/3'
_atom_sites_solution_hydrogens     geom
_atom_sites_solution_primary     direct
_atom_sites_solution_secondary     difmap
_refine_ls_shift/su_max     0.000
_refine_ls_shift/su_mean     0.000
_refine_diff_density_max     0.321
_refine_diff_density_min     -0.266
_refine_ls_extinction_method     none
_refine_ls_extinction_coef     ?
loop_
    _atom_type_symbol
    _atom_type_description
    _atom_type_scat_dispersion_real
    _atom_type_scat_dispersion_imag
    _atom_type_scat_source
    'C' 'C' 0.0033 0.0016
                         'International Tables Vol C Tables 4.2.6.8 and 6.1.1.4'
    'H' 'H' 0.0000 0.0000
                         'International Tables Vol C Tables 4.2.6.8 and 6.1.1.4'
    'N' 'N' 0.0061 0.0033
                         'International Tables Vol C Tables 4.2.6.8 and 6.1.1.4'
    'O' 'O' 0.0106 0.0060
                         'International Tables Vol C Tables 4.2.6.8 and 6.1.1.4'
_computing_data_collection     'APEX2 (Bruker, 2009)'
_computing_cell_refinement     'SAINT (Bruker, 2009)'
_computing_data_reduction     'SAINT (Bruker, 2009)'
_computing_structure_solution     'SHELXTL (Sheldrick, 2008)'
_computing_structure_refinement     'SHELXTL (Sheldrick, 2008)'
_computing_molecular_graphics     'SHELXTL (Sheldrick, 2008)'
_computing_publication_material
;
SHELXTL (Sheldrick, 2008) and, PLATON (Spek, 2009)
;
loop_
    _atom_site_type_symbol
    _atom_site_label
    _atom_site_fract_x
    _atom_site_fract_y
    _atom_site_fract_z
    _atom_site_U_iso_or_equiv
    _atom_site_adp_type
    _atom_site_calc_flag
    _atom_site_refinement_flags
    _atom_site_occupancy
    _atom_site_symmetry_multiplicity
    _atom_site_disorder_assembly
    _atom_site_disorder_group
    O O1 0.38654(11) 0.04602(10) -0.41845(10) 0.0311(3) Uani d . 1 1 . .
    N N1 0.39934(11) 0.40181(11) 0.12580(11) 0.0175(3) Uani d . 1 1 . .
    N N2 0.46058(11) 0.47467(11) 0.23135(10) 0.0168(3) Uani d . 1 1 . .
    N N3 0.92168(11) 0.51162(11) 0.16922(11) 0.0191(3) Uani d . 1 1 . .
    N N4 0.82182(11) 0.42528(11) 0.14802(11) 0.0195(3) Uani d . 1 1 . .
    C C1 0.51535(14) 0.30555(14) -0.15631(13) 0.0195(3) Uani d . 1 1 . .
    H H1A 0.5745 0.3739 -0.1354 0.023 Uiso calc R 1 1 . .
    C C2 0.48901(14) 0.22438(14) -0.27172(14) 0.0220(3) Uani d . 1 1 . .
    H H2A 0.5292 0.2379 -0.3293 0.026 Uiso calc R 1 1 . .
    C C3 0.40379(14) 0.12316(14) -0.30321(13) 0.0216(3) Uani d . 1 1 . .
    C C4 0.34192(14) 0.10595(14) -0.21927(14) 0.0227(4) Uani d . 1 1 . .
    H H4A 0.2815 0.0384 -0.2405 0.027 Uiso calc R 1 1 . .
    C C5 0.36886(14) 0.18822(13) -0.10394(13) 0.0200(3) Uani d . 1 1 . .
    H H5A 0.3265 0.1758 -0.0467 0.024 Uiso calc R 1 1 . .
    C C6 0.45637(13) 0.28837(13) -0.07028(13) 0.0165(3) Uani d . 1 1 . .
    C C7 0.48691(13) 0.37256(13) 0.05328(13) 0.0163(3) Uani d . 1 1 . .
    C C8 0.39562(14) 0.52468(13) 0.33118(13) 0.0188(3) Uani d . 1 1 . .
    C C9 0.26970(15) 0.51084(15) 0.32004(15) 0.0306(4) Uani d . 1 1 . .
    H H9A 0.2259 0.4682 0.2460 0.037 Uiso calc R 1 1 . .
    C C10 0.20800(16) 0.56008(17) 0.41854(16) 0.0397(5) Uani d . 1 1 . .
    H H10A 0.1215 0.5506 0.4111 0.048 Uiso calc R 1 1 . .
    C C11 0.26965(16) 0.62242(15) 0.52684(15) 0.0323(4) Uani d . 1 1 . .
    H H11A 0.2264 0.6554 0.5935 0.039 Uiso calc R 1 1 . .
    C C12 0.39533(16) 0.63607(16) 0.53661(15) 0.0315(4) Uani d . 1 1 . .
    H H12A 0.4389 0.6792 0.6107 0.038 Uiso calc R 1 1 . .
    C C13 0.45882(15) 0.58756(15) 0.43952(14) 0.0263(4) Uani d . 1 1 . .
    H H13A 0.5454 0.5974 0.4472 0.032 Uiso calc R 1 1 . .
    C C14 0.58366(13) 0.49157(13) 0.22507(13) 0.0182(3) Uani d . 1 1 . .
    H H14A 0.6438 0.5391 0.2876 0.022 Uiso calc R 1 1 . .
    C C16 0.60449(13) 0.42740(13) 0.11198(13) 0.0168(3) Uani d . 1 1 . .
    C C17 0.72666(13) 0.41884(14) 0.06391(13) 0.0180(3) Uani d . 1 1 . .
    H H17A 0.7214 0.3439 -0.0093 0.022 Uiso calc R 1 1 . .
    C C18 0.83724(13) 0.33063(13) 0.16535(13) 0.0176(3) Uani d . 1 1 . .
    C C19 0.74746(14) 0.23032(14) 0.12384(13) 0.0196(3) Uani d . 1 1 . .
    H H19A 0.6732 0.2274 0.0855 0.024 Uiso calc R 1 1 . .
    C C20 0.76629(14) 0.13530(14) 0.13839(14) 0.0223(4) Uani d . 1 1 . .
    H H20A 0.7057 0.0667 0.1077 0.027 Uiso calc R 1 1 . .
    C C21 0.87245(15) 0.13869(15) 0.19716(14) 0.0240(4) Uani d . 1 1 . .
    H H21A 0.8844 0.0735 0.2077 0.029 Uiso calc R 1 1 . .
    C C22 0.96060(14) 0.23863(14) 0.24010(13) 0.0219(4) Uani d . 1 1 . .
    H H22A 1.0333 0.2419 0.2809 0.026 Uiso calc R 1 1 . .
    C C23 0.94465(14) 0.33354(14) 0.22467(13) 0.0191(3) Uani d . 1 1 . .
    H H23A 1.0065 0.4011 0.2542 0.023 Uiso calc R 1 1 . .
    C C24 0.77997(13) 0.52319(14) 0.04252(14) 0.0219(3) Uani d . 1 1 . .
    H H24A 0.7918 0.4971 -0.0401 0.026 Uiso calc R 1 1 . .
    H H24B 0.7266 0.5832 0.0685 0.026 Uiso calc R 1 1 . .
    C C25 0.90040(13) 0.56884(13) 0.11509(13) 0.0183(3) Uani d . 1 1 . .
    C C26 0.98614(14) 0.67053(13) 0.12592(13) 0.0186(3) Uani d . 1 1 . .
    C C27 1.09754(14) 0.70889(14) 0.19448(13) 0.0197(3) Uani d . 1 1 . .
    H H27A 1.1187 0.6675 0.2338 0.024 Uiso calc R 1 1 . .
    C C28 1.17650(14) 0.80617(13) 0.20528(13) 0.0196(3) Uani d . 1 1 . .
    H H28A 1.2511 0.8308 0.2524 0.023 Uiso calc R 1 1 . .
    C C29 1.14944(13) 0.86939(13) 0.14855(13) 0.0179(3) Uani d . 1 1 . .
    C C30 1.03849(14) 0.83051(14) 0.07968(13) 0.0209(3) Uani d . 1 1 . .
    H H30A 1.0178 0.8715 0.0398 0.025 Uiso calc R 1 1 . .
    C C31 0.95847(14) 0.73316(14) 0.06885(14) 0.0209(3) Uani d . 1 1 . .
    H H31A 0.8837 0.7087 0.0219 0.025 Uiso calc R 1 1 . .
    C C32 1.23501(14) 0.97374(13) 0.16014(13) 0.0181(3) Uani d . 1 1 . .
    C C33 1.36075(14) 0.98388(14) 0.18125(14) 0.0220(3) Uani d . 1 1 . .
    H H33A 1.3919 0.9235 0.1888 0.026 Uiso calc R 1 1 . .
    C C34 1.44036(15) 1.08082(14) 0.19126(14) 0.0251(4) Uani d . 1 1 . .
    H H34A 1.5256 1.0864 0.2057 0.030 Uiso calc R 1 1 . .
    C C35 1.39703(15) 1.16958(14) 0.18037(14) 0.0234(4) Uani d . 1 1 . .
    H H35A 1.4521 1.2358 0.1870 0.028 Uiso calc R 1 1 . .
    C C36 1.27214(15) 1.16119(14) 0.15967(13) 0.0224(4) Uani d . 1 1 . .
    H H36A 1.2415 1.2218 0.1522 0.027 Uiso calc R 1 1 . .
    C C37 1.19241(14) 1.06422(13) 0.14991(13) 0.0201(3) Uani d . 1 1 . .
    H H37A 1.1072 1.0592 0.1360 0.024 Uiso calc R 1 1 . .
    C C38 0.3130(2) -0.06576(16) -0.45170(16) 0.0404(5) Uani d . 1 1 . .
    H H38A 0.3075 -0.1126 -0.5359 0.061 Uiso calc R 1 1 . .
    H H38B 0.2310 -0.0552 -0.4264 0.061 Uiso calc R 1 1 . .
    H H38C 0.3501 -0.1061 -0.4156 0.061 Uiso calc R 1 1 . .
    O O2 0.76445(11) 0.69333(11) 0.43578(10) 0.0364(3) Uani d . 1 1 . .
    O O3 0.96457(11) 0.86884(11) 0.57046(11) 0.0367(3) Uani d . 1 1 . .
    C C39 0.98147(17) 0.75738(17) 0.48241(17) 0.0401(5) Uani d . 1 1 . .
    H H39A 1.0561 0.7364 0.5041 0.048 Uiso calc R 1 1 . .
    H H39B 0.9930 0.7615 0.4094 0.048 Uiso calc R 1 1 . .
    C C40 0.85522(17) 0.89691(16) 0.53937(16) 0.0361(5) Uani d . 1 1 . .
    H H40A 0.8634 0.9021 0.4665 0.043 Uiso calc R 1 1 . .
    H H40B 0.8421 0.9740 0.6004 0.043 Uiso calc R 1 1 . .
    C C41 0.74771(17) 0.80558(16) 0.52416(16) 0.0351(5) Uani d . 1 1 . .
    H H41A 0.7377 0.8024 0.5978 0.042 Uiso calc R 1 1 . .
    H H41B 0.6727 0.8265 0.5031 0.042 Uiso calc R 1 1 . .
    C C42 0.87401(17) 0.66411(16) 0.46398(16) 0.0378(5) Uani d . 1 1 . .
    H H42A 0.8874 0.5884 0.4007 0.045 Uiso calc R 1 1 . .
    H H42B 0.8663 0.6554 0.5350 0.045 Uiso calc R 1 1 . .
loop_
    _atom_site_aniso_label
    _atom_site_aniso_U_11
    _atom_site_aniso_U_22
    _atom_site_aniso_U_33
    _atom_site_aniso_U_12
    _atom_site_aniso_U_13
    _atom_site_aniso_U_23
    O1 0.0427(7) 0.0263(7) 0.0191(6) 0.0054(6) 0.0009(5) 0.0065(5)
    N1 0.0167(6) 0.0149(7) 0.0202(6) 0.0016(5) -0.0008(5) 0.0080(5)
    N2 0.0162(6) 0.0163(7) 0.0170(6) 0.0032(5) 0.0013(5) 0.0069(5)
    N3 0.0153(6) 0.0160(7) 0.0246(7) 0.0003(5) 0.0011(5) 0.0088(6)
    N4 0.0140(6) 0.0191(7) 0.0273(7) 0.0002(5) -0.0017(5) 0.0132(6)
    C1 0.0163(7) 0.0198(9) 0.0259(8) 0.0034(6) 0.0013(6) 0.0136(7)
    C2 0.0231(8) 0.0262(9) 0.0220(8) 0.0059(7) 0.0047(6) 0.0151(7)
    C3 0.0256(8) 0.0216(9) 0.0179(8) 0.0079(7) 0.0003(6) 0.0083(7)
    C4 0.0226(8) 0.0172(9) 0.0263(9) -0.0004(7) -0.0014(7) 0.0096(7)
    C5 0.0189(8) 0.0199(9) 0.0218(8) 0.0022(7) 0.0028(6) 0.0106(7)
    C6 0.0145(7) 0.0175(8) 0.0203(8) 0.0050(6) 0.0014(6) 0.0106(6)
    C7 0.0156(7) 0.0137(8) 0.0217(8) 0.0028(6) 0.0014(6) 0.0100(6)
    C8 0.0205(8) 0.0140(8) 0.0228(8) 0.0036(6) 0.0047(6) 0.0089(6)
    C9 0.0204(8) 0.0290(10) 0.0265(9) 0.0021(7) 0.0021(7) 0.0001(8)
    C10 0.0207(9) 0.0380(12) 0.0366(11) 0.0014(8) 0.0081(8) -0.0019(9)
    C11 0.0322(10) 0.0253(10) 0.0295(9) 0.0047(8) 0.0120(8) 0.0042(8)
    C12 0.0335(10) 0.0344(11) 0.0215(9) 0.0075(8) 0.0031(7) 0.0083(8)
    C13 0.0215(8) 0.0321(10) 0.0238(8) 0.0057(7) 0.0029(7) 0.0113(7)
    C14 0.0142(7) 0.0174(8) 0.0222(8) 0.0014(6) -0.0015(6) 0.0091(6)
    C16 0.0158(7) 0.0152(8) 0.0209(8) 0.0025(6) 0.0003(6) 0.0097(6)
    C17 0.0143(7) 0.0190(8) 0.0210(8) 0.0022(6) 0.0005(6) 0.0098(6)
    C18 0.0163(7) 0.0182(8) 0.0195(7) 0.0053(6) 0.0063(6) 0.0091(6)
    C19 0.0152(7) 0.0210(9) 0.0229(8) 0.0043(6) 0.0035(6) 0.0101(7)
    C20 0.0187(8) 0.0202(9) 0.0296(9) 0.0027(7) 0.0074(7) 0.0131(7)
    C21 0.0249(8) 0.0235(9) 0.0314(9) 0.0097(7) 0.0093(7) 0.0174(8)
    C22 0.0189(8) 0.0260(9) 0.0232(8) 0.0079(7) 0.0040(6) 0.0123(7)
    C23 0.0160(7) 0.0194(8) 0.0209(8) 0.0022(6) 0.0017(6) 0.0087(7)
    C24 0.0161(7) 0.0230(9) 0.0302(9) 0.0010(7) -0.0001(6) 0.0160(7)
    C25 0.0155(7) 0.0179(8) 0.0215(8) 0.0040(6) 0.0038(6) 0.0087(7)
    C26 0.0172(7) 0.0166(8) 0.0217(8) 0.0038(6) 0.0047(6) 0.0084(6)
    C27 0.0202(8) 0.0189(8) 0.0220(8) 0.0050(7) 0.0031(6) 0.0108(7)
    C28 0.0171(7) 0.0199(9) 0.0207(8) 0.0032(6) 0.0017(6) 0.0086(7)
    C29 0.0177(7) 0.0157(8) 0.0193(8) 0.0041(6) 0.0054(6) 0.0069(6)
    C30 0.0216(8) 0.0207(9) 0.0239(8) 0.0053(7) 0.0038(6) 0.0128(7)
    C31 0.0171(8) 0.0223(9) 0.0239(8) 0.0029(7) 0.0016(6) 0.0115(7)
    C32 0.0186(8) 0.0180(8) 0.0182(7) 0.0044(6) 0.0052(6) 0.0083(6)
    C33 0.0210(8) 0.0206(9) 0.0281(9) 0.0043(7) 0.0037(7) 0.0141(7)
    C34 0.0193(8) 0.0260(10) 0.0321(9) 0.0010(7) 0.0021(7) 0.0161(8)
    C35 0.0248(8) 0.0200(9) 0.0257(8) -0.0012(7) 0.0039(7) 0.0122(7)
    C36 0.0271(9) 0.0198(9) 0.0235(8) 0.0059(7) 0.0046(7) 0.0121(7)
    C37 0.0203(8) 0.0193(9) 0.0211(8) 0.0052(7) 0.0045(6) 0.0092(7)
    C38 0.0608(13) 0.0224(10) 0.0252(9) 0.0019(9) -0.0082(9) 0.0020(8)
    O2 0.0327(7) 0.0361(8) 0.0291(7) 0.0064(6) -0.0089(5) 0.0057(6)
    O3 0.0364(7) 0.0297(7) 0.0362(7) 0.0043(6) -0.0040(6) 0.0094(6)
    C39 0.0332(10) 0.0365(12) 0.0410(11) 0.0121(9) 0.0018(9) 0.0083(9)
    C40 0.0468(12) 0.0303(11) 0.0331(10) 0.0137(9) 0.0051(9) 0.0144(8)
    C41 0.0347(10) 0.0378(12) 0.0301(10) 0.0136(9) 0.0029(8) 0.0113(9)
    C42 0.0385(11) 0.0302(11) 0.0334(10) 0.0098(9) -0.0065(8) 0.0044(8)
_geom_special_details
;
All e.s.d.'s (except the e.s.d. in the dihedral angle between two l.s. planes)
are estimated using the full covariance matrix. The cell e.s.d.'s are taken
into account individually in the estimation of e.s.d.'s in distances, angles
and torsion angles; correlations between e.s.d.'s in cell parameters are only
used when they are defined by crystal symmetry. An approximate (isotropic)
treatment of cell e.s.d.'s is used for estimating e.s.d.'s involving l.s.
planes.
;
loop_
    _geom_bond_atom_site_label_1
    _geom_bond_atom_site_label_2
    _geom_bond_site_symmetry_2
    _geom_bond_distance
    _geom_bond_publ_flag
    O1 C3 . 1.3672(18) ?
    O1 C38 . 1.430(2) ?
    N1 C7 . 1.3371(19) ?
    N1 N2 . 1.3647(16) ?
    N2 C14 . 1.3627(18) ?
    N2 C8 . 1.4238(19) ?
    N3 C25 . 1.2848(19) ?
    N3 N4 . 1.3842(17) ?
    N4 C18 . 1.3882(19) ?
    N4 C17 . 1.4857(18) ?
    C1 C2 . 1.386(2) ?
    C1 C6 . 1.396(2) ?
    C1 H1A . 0.9500 ?
    C2 C3 . 1.391(2) ?
    C2 H2A . 0.9500 ?
    C3 C4 . 1.387(2) ?
    C4 C5 . 1.389(2) ?
    C4 H4A . 0.9500 ?
    C5 C6 . 1.391(2) ?
    C5 H5A . 0.9500 ?
    C6 C7 . 1.479(2) ?
    C7 C16 . 1.4185(19) ?
    C8 C9 . 1.383(2) ?
    C8 C13 . 1.386(2) ?
    C9 C10 . 1.389(2) ?
    C9 H9A . 0.9500 ?
    C10 C11 . 1.379(2) ?
    C10 H10A . 0.9500 ?
    C11 C12 . 1.379(2) ?
    C11 H11A . 0.9500 ?
    C12 C13 . 1.387(2) ?
    C12 H12A . 0.9500 ?
    C13 H13A . 0.9500 ?
    C14 C16 . 1.368(2) ?
    C14 H14A . 0.9500 ?
    C16 C17 . 1.499(2) ?
    C17 C24 . 1.548(2) ?
    C17 H17A . 1.0000 ?
    C18 C19 . 1.398(2) ?
    C18 C23 . 1.405(2) ?
    C19 C20 . 1.383(2) ?
    C19 H19A . 0.9500 ?
    C20 C21 . 1.387(2) ?
    C20 H20A . 0.9500 ?
    C21 C22 . 1.384(2) ?
    C21 H21A . 0.9500 ?
    C22 C23 . 1.379(2) ?
    C22 H22A . 0.9500 ?
    C23 H23A . 0.9500 ?
    C24 C25 . 1.508(2) ?
    C24 H24A . 0.9900 ?
    C24 H24B . 0.9900 ?
    C25 C26 . 1.463(2) ?
    C26 C31 . 1.397(2) ?
    C26 C27 . 1.405(2) ?
    C27 C28 . 1.380(2) ?
    C27 H27A . 0.9500 ?
    C28 C29 . 1.398(2) ?
    C28 H28A . 0.9500 ?
    C29 C30 . 1.403(2) ?
    C29 C32 . 1.485(2) ?
    C30 C31 . 1.387(2) ?
    C30 H30A . 0.9500 ?
    C31 H31A . 0.9500 ?
    C32 C37 . 1.396(2) ?
    C32 C33 . 1.398(2) ?
    C33 C34 . 1.384(2) ?
    C33 H33A . 0.9500 ?
    C34 C35 . 1.383(2) ?
    C34 H34A . 0.9500 ?
    C35 C36 . 1.391(2) ?
    C35 H35A . 0.9500 ?
    C36 C37 . 1.386(2) ?
    C36 H36A . 0.9500 ?
    C37 H37A . 0.9500 ?
    C38 H38A . 0.9800 ?
    C38 H38B . 0.9800 ?
    C38 H38C . 0.9800 ?
    O2 C42 . 1.423(2) ?
    O2 C41 . 1.431(2) ?
    O3 C39 . 1.424(2) ?
    O3 C40 . 1.428(2) ?
    C39 C42 . 1.504(3) ?
    C39 H39A . 0.9900 ?
    C39 H39B . 0.9900 ?
    C40 C41 . 1.498(3) ?
    C40 H40A . 0.9900 ?
    C40 H40B . 0.9900 ?
    C41 H41A . 0.9900 ?
    C41 H41B . 0.9900 ?
    C42 H42A . 0.9900 ?
    C42 H42B . 0.9900 ?
loop_
    _geom_angle_atom_site_label_1
    _geom_angle_atom_site_label_2
    _geom_angle_atom_site_label_3
    _geom_angle_site_symmetry_1
    _geom_angle_site_symmetry_3
    _geom_angle
    _geom_angle_publ_flag
    C3 O1 C38 . . 117.32(14) ?
    C7 N1 N2 . . 104.59(11) ?
    C14 N2 N1 . . 111.88(12) ?
    C14 N2 C8 . . 127.59(12) ?
    N1 N2 C8 . . 120.51(12) ?
    C25 N3 N4 . . 108.93(12) ?
    N3 N4 C18 . . 118.82(12) ?
    N3 N4 C17 . . 112.63(12) ?
    C18 N4 C17 . . 123.26(12) ?
    C2 C1 C6 . . 121.03(15) ?
    C2 C1 H1A . . 119.5 ?
    C6 C1 H1A . . 119.5 ?
    C1 C2 C3 . . 120.01(15) ?
    C1 C2 H2A . . 120.0 ?
    C3 C2 H2A . . 120.0 ?
    O1 C3 C4 . . 124.08(15) ?
    O1 C3 C2 . . 116.11(15) ?
    C4 C3 C2 . . 119.81(14) ?
    C3 C4 C5 . . 119.56(15) ?
    C3 C4 H4A . . 120.2 ?
    C5 C4 H4A . . 120.2 ?
    C4 C5 C6 . . 121.54(15) ?
    C4 C5 H5A . . 119.2 ?
    C6 C5 H5A . . 119.2 ?
    C5 C6 C1 . . 118.01(14) ?
    C5 C6 C7 . . 120.63(14) ?
    C1 C6 C7 . . 121.35(14) ?
    N1 C7 C16 . . 111.38(13) ?
    N1 C7 C6 . . 120.78(13) ?
    C16 C7 C6 . . 127.78(13) ?
    C9 C8 C13 . . 120.04(15) ?
    C9 C8 N2 . . 120.04(14) ?
    C13 C8 N2 . . 119.92(14) ?
    C8 C9 C10 . . 119.15(16) ?
    C8 C9 H9A . . 120.4 ?
    C10 C9 H9A . . 120.4 ?
    C11 C10 C9 . . 121.42(17) ?
    C11 C10 H10A . . 119.3 ?
    C9 C10 H10A . . 119.3 ?
    C10 C11 C12 . . 118.80(17) ?
    C10 C11 H11A . . 120.6 ?
    C12 C11 H11A . . 120.6 ?
    C11 C12 C13 . . 120.78(16) ?
    C11 C12 H12A . . 119.6 ?
    C13 C12 H12A . . 119.6 ?
    C8 C13 C12 . . 119.80(16) ?
    C8 C13 H13A . . 120.1 ?
    C12 C13 H13A . . 120.1 ?
    N2 C14 C16 . . 107.22(13) ?
    N2 C14 H14A . . 126.4 ?
    C16 C14 H14A . . 126.4 ?
    C14 C16 C7 . . 104.93(13) ?
    C14 C16 C17 . . 126.23(13) ?
    C7 C16 C17 . . 128.84(14) ?
    N4 C17 C16 . . 111.32(12) ?
    N4 C17 C24 . . 101.74(11) ?
    C16 C17 C24 . . 114.11(13) ?
    N4 C17 H17A . . 109.8 ?
    C16 C17 H17A . . 109.8 ?
    C24 C17 H17A . . 109.8 ?
    N4 C18 C19 . . 121.16(13) ?
    N4 C18 C23 . . 120.34(14) ?
    C19 C18 C23 . . 118.50(14) ?
    C20 C19 C18 . . 120.32(14) ?
    C20 C19 H19A . . 119.8 ?
    C18 C19 H19A . . 119.8 ?
    C19 C20 C21 . . 120.92(15) ?
    C19 C20 H20A . . 119.5 ?
    C21 C20 H20A . . 119.5 ?
    C22 C21 C20 . . 118.89(15) ?
    C22 C21 H21A . . 120.6 ?
    C20 C21 H21A . . 120.6 ?
    C23 C22 C21 . . 121.12(14) ?
    C23 C22 H22A . . 119.4 ?
    C21 C22 H22A . . 119.4 ?
    C22 C23 C18 . . 120.22(15) ?
    C22 C23 H23A . . 119.9 ?
    C18 C23 H23A . . 119.9 ?
    C25 C24 C17 . . 102.30(12) ?
    C25 C24 H24A . . 111.3 ?
    C17 C24 H24A . . 111.3 ?
    C25 C24 H24B . . 111.3 ?
    C17 C24 H24B . . 111.3 ?
    H24A C24 H24B . . 109.2 ?
    N3 C25 C26 . . 121.97(13) ?
    N3 C25 C24 . . 114.21(14) ?
    C26 C25 C24 . . 123.81(14) ?
    C31 C26 C27 . . 118.09(15) ?
    C31 C26 C25 . . 120.55(14) ?
    C27 C26 C25 . . 121.35(14) ?
    C28 C27 C26 . . 120.61(15) ?
    C28 C27 H27A . . 119.7 ?
    C26 C27 H27A . . 119.7 ?
    C27 C28 C29 . . 121.66(14) ?
    C27 C28 H28A . . 119.2 ?
    C29 C28 H28A . . 119.2 ?
    C28 C29 C30 . . 117.60(15) ?
    C28 C29 C32 . . 121.40(13) ?
    C30 C29 C32 . . 121.00(14) ?
    C31 C30 C29 . . 121.07(15) ?
    C31 C30 H30A . . 119.5 ?
    C29 C30 H30A . . 119.5 ?
    C30 C31 C26 . . 120.98(14) ?
    C30 C31 H31A . . 119.5 ?
    C26 C31 H31A . . 119.5 ?
    C37 C32 C33 . . 118.08(14) ?
    C37 C32 C29 . . 121.07(13) ?
    C33 C32 C29 . . 120.85(14) ?
    C34 C33 C32 . . 120.74(15) ?
    C34 C33 H33A . . 119.6 ?
    C32 C33 H33A . . 119.6 ?
    C35 C34 C33 . . 120.60(15) ?
    C35 C34 H34A . . 119.7 ?
    C33 C34 H34A . . 119.7 ?
    C34 C35 C36 . . 119.48(15) ?
    C34 C35 H35A . . 120.3 ?
    C36 C35 H35A . . 120.3 ?
    C37 C36 C35 . . 119.91(15) ?
    C37 C36 H36A . . 120.0 ?
    C35 C36 H36A . . 120.0 ?
    C36 C37 C32 . . 121.18(14) ?
    C36 C37 H37A . . 119.4 ?
    C32 C37 H37A . . 119.4 ?
    O1 C38 H38A . . 109.5 ?
    O1 C38 H38B . . 109.5 ?
    H38A C38 H38B . . 109.5 ?
    O1 C38 H38C . . 109.5 ?
    H38A C38 H38C . . 109.5 ?
    H38B C38 H38C . . 109.5 ?
    C42 O2 C41 . . 109.84(13) ?
    C39 O3 C40 . . 108.80(13) ?
    O3 C39 C42 . . 111.51(16) ?
    O3 C39 H39A . . 109.3 ?
    C42 C39 H39A . . 109.3 ?
    O3 C39 H39B . . 109.3 ?
    C42 C39 H39B . . 109.3 ?
    H39A C39 H39B . . 108.0 ?
    O3 C40 C41 . . 110.58(15) ?
    O3 C40 H40A . . 109.5 ?
    C41 C40 H40A . . 109.5 ?
    O3 C40 H40B . . 109.5 ?
    C41 C40 H40B . . 109.5 ?
    H40A C40 H40B . . 108.1 ?
    O2 C41 C40 . . 110.46(15) ?
    O2 C41 H41A . . 109.6 ?
    C40 C41 H41A . . 109.6 ?
    O2 C41 H41B . . 109.6 ?
    C40 C41 H41B . . 109.6 ?
    H41A C41 H41B . . 108.1 ?
    O2 C42 C39 . . 110.73(16) ?
    O2 C42 H42A . . 109.5 ?
    C39 C42 H42A . . 109.5 ?
    O2 C42 H42B . . 109.5 ?
    C39 C42 H42B . . 109.5 ?
    H42A C42 H42B . . 108.1 ?
loop_
    _geom_torsion_atom_site_label_1
    _geom_torsion_atom_site_label_2
    _geom_torsion_atom_site_label_3
    _geom_torsion_atom_site_label_4
    _geom_torsion_site_symmetry_1
    _geom_torsion_site_symmetry_2
    _geom_torsion_site_symmetry_3
    _geom_torsion_site_symmetry_4
    _geom_torsion
    _geom_torsion_publ_flag
    C7 N1 N2 C14 . . . . 0.52(16) ?
    C7 N1 N2 C8 . . . . 179.51(13) ?
    C25 N3 N4 C18 . . . . 159.61(13) ?
    C25 N3 N4 C17 . . . . 4.42(17) ?
    C6 C1 C2 C3 . . . . -0.8(2) ?
    C38 O1 C3 C4 . . . . -9.0(2) ?
    C38 O1 C3 C2 . . . . 171.30(15) ?
    C1 C2 C3 O1 . . . . -177.80(13) ?
    C1 C2 C3 C4 . . . . 2.5(2) ?
    O1 C3 C4 C5 . . . . 178.08(14) ?
    C2 C3 C4 C5 . . . . -2.2(2) ?
    C3 C4 C5 C6 . . . . 0.3(2) ?
    C4 C5 C6 C1 . . . . 1.3(2) ?
    C4 C5 C6 C7 . . . . -177.67(14) ?
    C2 C1 C6 C5 . . . . -1.0(2) ?
    C2 C1 C6 C7 . . . . 177.92(13) ?
    N2 N1 C7 C16 . . . . -0.51(16) ?
    N2 N1 C7 C6 . . . . 176.81(13) ?
    C5 C6 C7 N1 . . . . -41.4(2) ?
    C1 C6 C7 N1 . . . . 139.67(15) ?
    C5 C6 C7 C16 . . . . 135.43(16) ?
    C1 C6 C7 C16 . . . . -43.5(2) ?
    C14 N2 C8 C9 . . . . 171.24(16) ?
    N1 N2 C8 C9 . . . . -7.6(2) ?
    C14 N2 C8 C13 . . . . -8.6(2) ?
    N1 N2 C8 C13 . . . . 172.64(14) ?
    C13 C8 C9 C10 . . . . -0.4(3) ?
    N2 C8 C9 C10 . . . . 179.84(17) ?
    C8 C9 C10 C11 . . . . 0.1(3) ?
    C9 C10 C11 C12 . . . . 0.3(3) ?
    C10 C11 C12 C13 . . . . -0.4(3) ?
    C9 C8 C13 C12 . . . . 0.3(3) ?
    N2 C8 C13 C12 . . . . -179.93(15) ?
    C11 C12 C13 C8 . . . . 0.1(3) ?
    N1 N2 C14 C16 . . . . -0.34(17) ?
    C8 N2 C14 C16 . . . . -179.23(14) ?
    N2 C14 C16 C7 . . . . 0.01(16) ?
    N2 C14 C16 C17 . . . . -179.81(14) ?
    N1 C7 C16 C14 . . . . 0.32(17) ?
    C6 C7 C16 C14 . . . . -176.76(15) ?
    N1 C7 C16 C17 . . . . -179.86(14) ?
    C6 C7 C16 C17 . . . . 3.1(3) ?
    N3 N4 C17 C16 . . . . -126.06(13) ?
    C18 N4 C17 C16 . . . . 80.03(18) ?
    N3 N4 C17 C24 . . . . -4.11(16) ?
    C18 N4 C17 C24 . . . . -158.03(14) ?
    C14 C16 C17 N4 . . . . 33.7(2) ?
    C7 C16 C17 N4 . . . . -146.12(15) ?
    C14 C16 C17 C24 . . . . -80.80(19) ?
    C7 C16 C17 C24 . . . . 99.41(18) ?
    N3 N4 C18 C19 . . . . -166.93(14) ?
    C17 N4 C18 C19 . . . . -14.5(2) ?
    N3 N4 C18 C23 . . . . 12.6(2) ?
    C17 N4 C18 C23 . . . . 164.99(14) ?
    N4 C18 C19 C20 . . . . 177.71(14) ?
    C23 C18 C19 C20 . . . . -1.8(2) ?
    C18 C19 C20 C21 . . . . 1.9(2) ?
    C19 C20 C21 C22 . . . . -0.8(2) ?
    C20 C21 C22 C23 . . . . -0.4(2) ?
    C21 C22 C23 C18 . . . . 0.5(2) ?
    N4 C18 C23 C22 . . . . -178.93(14) ?
    C19 C18 C23 C22 . . . . 0.6(2) ?
    N4 C17 C24 C25 . . . . 2.31(15) ?
    C16 C17 C24 C25 . . . . 122.30(13) ?
    N4 N3 C25 C26 . . . . 176.31(13) ?
    N4 N3 C25 C24 . . . . -2.69(18) ?
    C17 C24 C25 N3 . . . . 0.08(18) ?
    C17 C24 C25 C26 . . . . -178.90(14) ?
    N3 C25 C26 C31 . . . . -177.90(15) ?
    C24 C25 C26 C31 . . . . 1.0(2) ?
    N3 C25 C26 C27 . . . . 1.4(2) ?
    C24 C25 C26 C27 . . . . -179.69(15) ?
    C31 C26 C27 C28 . . . . 0.4(2) ?
    C25 C26 C27 C28 . . . . -178.92(14) ?
    C26 C27 C28 C29 . . . . -0.4(2) ?
    C27 C28 C29 C30 . . . . 0.0(2) ?
    C27 C28 C29 C32 . . . . -179.76(14) ?
    C28 C29 C30 C31 . . . . 0.3(2) ?
    C32 C29 C30 C31 . . . . -179.95(14) ?
    C29 C30 C31 C26 . . . . -0.2(2) ?
    C27 C26 C31 C30 . . . . -0.1(2) ?
    C25 C26 C31 C30 . . . . 179.22(15) ?
    C28 C29 C32 C37 . . . . -151.41(15) ?
    C30 C29 C32 C37 . . . . 28.8(2) ?
    C28 C29 C32 C33 . . . . 28.8(2) ?
    C30 C29 C32 C33 . . . . -150.93(15) ?
    C37 C32 C33 C34 . . . . -0.2(2) ?
    C29 C32 C33 C34 . . . . 179.57(15) ?
    C32 C33 C34 C35 . . . . -0.1(3) ?
    C33 C34 C35 C36 . . . . 0.3(2) ?
    C34 C35 C36 C37 . . . . -0.1(2) ?
    C35 C36 C37 C32 . . . . -0.2(2) ?
    C33 C32 C37 C36 . . . . 0.4(2) ?
    C29 C32 C37 C36 . . . . -179.42(14) ?
    C40 O3 C39 C42 . . . . -57.7(2) ?
    C39 O3 C40 C41 . . . . 58.7(2) ?
    C42 O2 C41 C40 . . . . 57.6(2) ?
    O3 C40 C41 O2 . . . . -59.5(2) ?
    C41 O2 C42 C39 . . . . -56.2(2) ?
    O3 C39 C42 O2 . . . . 57.3(2) ?
loop_
    _geom_hbond_atom_site_label_D
    _geom_hbond_atom_site_label_H
    _geom_hbond_atom_site_label_A
    _geom_hbond_site_symmetry_A
    _geom_hbond_distance_DH
    _geom_hbond_distance_HA
    _geom_hbond_distance_DA
    _geom_hbond_angle_DHA
    _geom_hbond_publ_flag
    C14 H14A O2 . 0.95 2.28 3.202(2) 164 yes
    C41 H41B O1 2_665 0.99 2.54 3.344(3) 139 yes
    C1 H1A Cg1 2_665 0.95 2.88 3.412(2) 117 yes
    C33 H33A Cg3 2_765 0.95 2.79 3.6748(19) 155 yes
    C35 H35A Cg1 1_665 0.95 2.82 3.684(2) 151 yes
    C41 H41A Cg5 2_776 0.99 2.83 3.682(2) 145 yes
_iucr_refine_instructions_details
;
TITL pz4_0m in P-1  (100K)
CELL 0.71073  11.1189  13.0541  13.0852 117.309  90.468  98.558
ZERR    2.00   0.0002   0.0002   0.0002   0.001   0.001   0.001
LATT  1
SFAC C H N O
UNIT 82 76 8 6
TEMP -173.000
SIZE 0.047 0.188 0.263
L.S. 10
BOND $H
FMAP 2 1 60
PLAN 20
ACTA
CONF
OMIT -10 -12 7
WGHT      0.0464      0.3385
FVAR       0.49411
O1    4    0.386543    0.046016   -0.418447    11.00000    0.04275    0.02633 =
         0.01911    0.00653    0.00092    0.00543
N1    3    0.399339    0.401805    0.125800    11.00000    0.01668    0.01492 =
         0.02022    0.00799   -0.00078    0.00160
N2    3    0.460575    0.474670    0.231354    11.00000    0.01618    0.01632 =
         0.01695    0.00693    0.00135    0.00324
N3    3    0.921683    0.511623    0.169219    11.00000    0.01527    0.01598 =
         0.02458    0.00884    0.00106    0.00030
N4    3    0.821816    0.425282    0.148017    11.00000    0.01398    0.01908 =
         0.02735    0.01323   -0.00169    0.00020
C1    1    0.515348    0.305554   -0.156309    11.00000    0.01626    0.01982 =
         0.02594    0.01360    0.00131    0.00336
AFIX  43
H1A   2    0.574464    0.373949   -0.135450    11.00000   -1.20000
AFIX   0
C2    1    0.489014    0.224375   -0.271724    11.00000    0.02312    0.02617 =
         0.02196    0.01513    0.00471    0.00591
AFIX  43
H2A   2    0.529173    0.237866   -0.329330    11.00000   -1.20000
AFIX   0
C3    1    0.403790    0.123158   -0.303205    11.00000    0.02555    0.02163 =
         0.01788    0.00832    0.00034    0.00787
C4    1    0.341922    0.105950   -0.219267    11.00000    0.02260    0.01717 =
         0.02627    0.00955   -0.00144   -0.00037
AFIX  43
H4A   2    0.281523    0.038355   -0.240477    11.00000   -1.20000
AFIX   0
C5    1    0.368855    0.188220   -0.103943    11.00000    0.01886    0.01994 =
         0.02178    0.01055    0.00281    0.00218
AFIX  43
H5A   2    0.326533    0.175810   -0.046731    11.00000   -1.20000
AFIX   0
C6    1    0.456371    0.288373   -0.070280    11.00000    0.01446    0.01747 =
         0.02034    0.01057    0.00139    0.00497
C7    1    0.486914    0.372555    0.053277    11.00000    0.01559    0.01368 =
         0.02167    0.00996    0.00142    0.00281
C8    1    0.395622    0.524676    0.331178    11.00000    0.02047    0.01396 =
         0.02277    0.00895    0.00472    0.00356
C9    1    0.269697    0.510842    0.320041    11.00000    0.02044    0.02905 =
         0.02652    0.00014    0.00213    0.00211
AFIX  43
H9A   2    0.225916    0.468216    0.245987    11.00000   -1.20000
AFIX   0
C10   1    0.207997    0.560081    0.418543    11.00000    0.02070    0.03795 =
         0.03656   -0.00195    0.00811    0.00142
AFIX  43
H10A  2    0.121463    0.550581    0.411096    11.00000   -1.20000
AFIX   0
C11   1    0.269649    0.622420    0.526844    11.00000    0.03219    0.02532 =
         0.02948    0.00424    0.01199    0.00472
AFIX  43
H11A  2    0.226364    0.655382    0.593549    11.00000   -1.20000
AFIX   0
C12   1    0.395326    0.636075    0.536613    11.00000    0.03353    0.03441 =
         0.02147    0.00832    0.00310    0.00749
AFIX  43
H12A  2    0.438898    0.679224    0.610735    11.00000   -1.20000
AFIX   0
C13   1    0.458824    0.587561    0.439518    11.00000    0.02150    0.03209 =
         0.02378    0.01128    0.00291    0.00570
AFIX  43
H13A  2    0.545373    0.597394    0.447227    11.00000   -1.20000
AFIX   0
C14   1    0.583656    0.491573    0.225070    11.00000    0.01424    0.01740 =
         0.02223    0.00907   -0.00145    0.00144
AFIX  43
H14A  2    0.643776    0.539064    0.287568    11.00000   -1.20000
AFIX   0
C16   1    0.604487    0.427400    0.111982    11.00000    0.01582    0.01517 =
         0.02091    0.00969    0.00032    0.00250
C17   1    0.726661    0.418839    0.063909    11.00000    0.01428    0.01899 =
         0.02098    0.00983    0.00046    0.00224
AFIX  13
H17A  2    0.721401    0.343876   -0.009255    11.00000   -1.20000
AFIX   0
C18   1    0.837240    0.330631    0.165349    11.00000    0.01630    0.01818 =
         0.01945    0.00906    0.00628    0.00530
C19   1    0.747465    0.230321    0.123839    11.00000    0.01520    0.02104 =
         0.02293    0.01008    0.00346    0.00426
AFIX  43
H19A  2    0.673182    0.227446    0.085458    11.00000   -1.20000
AFIX   0
C20   1    0.766294    0.135297    0.138389    11.00000    0.01873    0.02016 =
         0.02955    0.01306    0.00739    0.00272
AFIX  43
H20A  2    0.705699    0.066740    0.107718    11.00000   -1.20000
AFIX   0
C21   1    0.872449    0.138687    0.197157    11.00000    0.02486    0.02346 =
         0.03135    0.01739    0.00926    0.00965
AFIX  43
H21A  2    0.884439    0.073511    0.207747    11.00000   -1.20000
AFIX   0
C22   1    0.960604    0.238626    0.240103    11.00000    0.01892    0.02598 =
         0.02319    0.01234    0.00396    0.00790
AFIX  43
H22A  2    1.033325    0.241883    0.280901    11.00000   -1.20000
AFIX   0
C23   1    0.944653    0.333537    0.224670    11.00000    0.01600    0.01940 =
         0.02085    0.00872    0.00169    0.00221
AFIX  43
H23A  2    1.006487    0.401111    0.254240    11.00000   -1.20000
AFIX   0
C24   1    0.779971    0.523189    0.042519    11.00000    0.01606    0.02300 =
         0.03016    0.01604   -0.00014    0.00098
AFIX  23
H24A  2    0.791820    0.497065   -0.040112    11.00000   -1.20000
H24B  2    0.726560    0.583240    0.068505    11.00000   -1.20000
AFIX   0
C25   1    0.900403    0.568839    0.115094    11.00000    0.01547    0.01788 =
         0.02147    0.00874    0.00380    0.00396
C26   1    0.986141    0.670532    0.125924    11.00000    0.01724    0.01663 =
         0.02175    0.00842    0.00469    0.00379
C27   1    1.097542    0.708890    0.194484    11.00000    0.02016    0.01893 =
         0.02203    0.01084    0.00311    0.00505
AFIX  43
H27A  2    1.118699    0.667480    0.233762    11.00000   -1.20000
AFIX   0
C28   1    1.176500    0.806175    0.205277    11.00000    0.01713    0.01991 =
         0.02068    0.00865    0.00171    0.00319
AFIX  43
H28A  2    1.251107    0.830799    0.252433    11.00000   -1.20000
AFIX   0
C29   1    1.149438    0.869393    0.148552    11.00000    0.01767    0.01566 =
         0.01933    0.00691    0.00541    0.00413
C30   1    1.038494    0.830505    0.079685    11.00000    0.02159    0.02068 =
         0.02385    0.01275    0.00380    0.00530
AFIX  43
H30A  2    1.017841    0.871520    0.039815    11.00000   -1.20000
AFIX   0
C31   1    0.958469    0.733164    0.068852    11.00000    0.01710    0.02230 =
         0.02390    0.01149    0.00163    0.00285
AFIX  43
H31A  2    0.883718    0.708695    0.021930    11.00000   -1.20000
AFIX   0
C32   1    1.235009    0.973745    0.160145    11.00000    0.01863    0.01796 =
         0.01818    0.00830    0.00524    0.00445
C33   1    1.360751    0.983876    0.181248    11.00000    0.02096    0.02055 =
         0.02815    0.01411    0.00374    0.00434
AFIX  43
H33A  2    1.391908    0.923530    0.188804    11.00000   -1.20000
AFIX   0
C34   1    1.440365    1.080817    0.191258    11.00000    0.01927    0.02601 =
         0.03213    0.01606    0.00206    0.00104
AFIX  43
H34A  2    1.525570    1.086432    0.205744    11.00000   -1.20000
AFIX   0
C35   1    1.397033    1.169576    0.180371    11.00000    0.02475    0.02004 =
         0.02569    0.01224    0.00389   -0.00121
AFIX  43
H35A  2    1.452117    1.235776    0.186972    11.00000   -1.20000
AFIX   0
C36   1    1.272137    1.161186    0.159673    11.00000    0.02712    0.01978 =
         0.02350    0.01212    0.00457    0.00587
AFIX  43
H36A  2    1.241548    1.221847    0.152240    11.00000   -1.20000
AFIX   0
C37   1    1.192405    1.064221    0.149913    11.00000    0.02029    0.01928 =
         0.02107    0.00921    0.00447    0.00518
AFIX  43
H37A  2    1.107219    1.059244    0.136008    11.00000   -1.20000
AFIX   0
C38   1    0.313009   -0.065764   -0.451703    11.00000    0.06083    0.02239 =
         0.02524    0.00202   -0.00817    0.00192
AFIX  33
H38A  2    0.307472   -0.112596   -0.535871    11.00000   -1.50000
H38B  2    0.231013   -0.055191   -0.426389    11.00000   -1.50000
H38C  2    0.350130   -0.106135   -0.415647    11.00000   -1.50000
AFIX   0
O2    4    0.764449    0.693330    0.435776    11.00000    0.03273    0.03610 =
         0.02912    0.00565   -0.00887    0.00638
O3    4    0.964571    0.868839    0.570459    11.00000    0.03641    0.02970 =
         0.03616    0.00935   -0.00400    0.00428
C39   1    0.981467    0.757378    0.482408    11.00000    0.03324    0.03655 =
         0.04103    0.00831    0.00179    0.01214
AFIX  23
H39A  2    1.056128    0.736419    0.504148    11.00000   -1.20000
H39B  2    0.993009    0.761506    0.409364    11.00000   -1.20000
AFIX   0
C40   1    0.855220    0.896910    0.539375    11.00000    0.04675    0.03033 =
         0.03310    0.01437    0.00510    0.01370
AFIX  23
H40A  2    0.863410    0.902082    0.466528    11.00000   -1.20000
H40B  2    0.842122    0.974039    0.600366    11.00000   -1.20000
AFIX   0
C41   1    0.747713    0.805580    0.524164    11.00000    0.03470    0.03782 =
         0.03010    0.01130    0.00288    0.01358
AFIX  23
H41A  2    0.737677    0.802400    0.597817    11.00000   -1.20000
H41B  2    0.672695    0.826545    0.503092    11.00000   -1.20000
AFIX   0
C42   1    0.874014    0.664115    0.463976    11.00000    0.03853    0.03022 =
         0.03343    0.00437   -0.00652    0.00978
AFIX  23
H42A  2    0.887392    0.588386    0.400656    11.00000   -1.20000
H42B  2    0.866277    0.655397    0.535022    11.00000   -1.20000
HKLF 4
REM  pz4_0m in P-1  (100K)
REM R1 =  0.0555 for   5913 Fo > 4sig(Fo)  and  0.1101 for all   9701 data
REM    433 parameters refined using      0 restraints
END
WGHT      0.0464      0.3385
REM Highest difference peak  0.321,  deepest hole -0.266,  1-sigma level  0.054
Q1    1   0.5560  0.4017  0.0784  11.00000  0.05    0.32
Q2    1   0.4627  0.3320 -0.0141  11.00000  0.05    0.31
Q3    1   0.7580  0.4597  0.0436  11.00000  0.05    0.30
Q4    1   0.6027  0.4772  0.1587  11.00000  0.05    0.26
Q5    1   0.8314  0.3743  0.1574  11.00000  0.05    0.24
Q6    1   0.8409  0.5450  0.0728  11.00000  0.05    0.24
Q7    1   1.4203  1.1209  0.1811  11.00000  0.05    0.23
Q8    1   1.3002  0.9622  0.1372  11.00000  0.05    0.23
Q9    1   0.9525  0.2806  0.2184  11.00000  0.05    0.23
Q10   1   0.3184  0.3543  0.1273  11.00000  0.05    0.23
Q11   1   0.3986  0.1012 -0.2560  11.00000  0.05    0.22
Q12   1   0.6574  0.4282  0.0944  11.00000  0.05    0.22
Q13   1   1.2205  1.0211  0.1546  11.00000  0.05    0.22
Q14   1   0.8988  0.3151  0.1686  11.00000  0.05    0.22
Q15   1   1.0546  0.6870  0.1365  11.00000  0.05    0.21
Q16   1   1.2110  0.9195  0.1608  11.00000  0.05    0.21
Q17   1   0.7795  0.4033  0.0994  11.00000  0.05    0.21
Q18   1   0.4336  0.5357  0.3817  11.00000  0.05    0.20
Q19   1   0.8635  0.3586  0.2392  11.00000  0.05    0.20
Q20   1   0.9589  0.5377  0.2408  11.00000  0.05    0.20
;
