# Supplementary material for: 4-[3-(Biphenyl-4-yl)-1-phenyl-4,5-di­hydro-1H-pyrazol-5-yl]-3-(4-meth­oxy­phen­yl)-1-phenyl-1H-pyrazole dioxane monosolvate
Source: Acta Crystallogr Sect E Struct Rep Online. 2012 Mar 7;68(Pt 4):o972–3. doi: 10.1107/S1600536812009117 (PMC3343947; doi:10.1107/S1600536812009117)
Supplement: Supplementary file 2 [file e-68-0o972-Isup2.hkl]

# 
# h,k,l, Fc-squared, Fo-squared, sigma(Fo-squared) and status flag 
# 
data_I
_shelx_title ' pz4_0m in P-1  (100K)' 
_shelx_refln_list_code          4 
_shelx_F_calc_maximum      204.23 
_exptl_crystal_F_000       672.00 
_reflns_d_resolution_high  0.7083 
 
loop_ 
 _symmetry_equiv_pos_as_xyz 
 'x, y, z' 
 '-x, -y, -z' 
 
_cell_length_a    11.1189 
_cell_length_b    13.0541 
_cell_length_c    13.0852 
_cell_angle_alpha 117.309 
_cell_angle_beta   90.468 
_cell_angle_gamma  98.558 
 
_shelx_F_squared_multiplier     1.000 
 
loop_ 
 _refln_index_h 
 _refln_index_k 
 _refln_index_l 
 _refln_F_squared_calc 
 _refln_F_squared_meas 
 _refln_F_squared_sigma 
 _refln_observed_status 
   2   0   0       69.51       81.10      2.16 o 
   3   0   0      221.02      193.51      3.62 o 
   4   0   0      464.00      458.80      6.78 o 
   5   0   0     1579.32     1640.18     15.18 o 
   6   0   0      922.78      975.78     11.06 o 
   7   0   0        0.51        0.14      2.55 o 
   8   0   0      690.38      697.84     11.69 o 
   9   0   0      450.28      409.97      9.56 o 
  10   0   0       21.56       25.81      5.14 o 
  11   0   0       14.03       16.33      8.86 o 
  12   0   0        1.71       -5.38      6.36 o 
  13   0   0        1.73        2.58     12.05 o 
  14   0   0      207.10      250.31     23.69 o 
  15   0   0        6.33       19.75     15.41 o 
 -15   1   0       41.36       29.46     37.88 o 
 -14   1   0       25.11       46.86     37.57 o 
 -13   1   0       12.99        6.61      7.67 o 
 -12   1   0        0.11       -7.48      9.99 o 
 -11   1   0        0.54        0.96      7.93 o 
 -10   1   0       74.24       71.46      5.69 o 
  -9   1   0      263.47      251.22      9.38 o 
  -8   1   0        2.15        2.31      2.52 o 
  -7   1   0       43.30       57.62      3.91 o 
  -6   1   0     1425.94     1511.58     15.31 o 
  -5   1   0      381.08      375.93      6.33 o 
  -4   1   0      517.82      532.14      8.19 o 
  -3   1   0     4378.72     4162.74     35.97 o 
  -2   1   0     7232.76     6910.88     56.53 o 
  -1   1   0       57.47        9.75      2.50 o 
   0   1   0     1912.70     1853.44     37.50 o 
   1   1   0      404.26      377.65      7.82 o 
   2   1   0      203.29      230.29      3.59 o 
   3   1   0      312.70      315.92      4.16 o 
   4   1   0      442.07      460.66      5.44 o 
   5   1   0       19.57       22.78      1.92 o 
   6   1   0      455.24      473.19      9.17 o 
   7   1   0       26.17       13.26      3.86 o 
   8   1   0      125.53      110.92      5.53 o 
   9   1   0        3.65        9.23      4.52 o 
  10   1   0      673.35      618.94     13.23 o 
  11   1   0      308.42      309.11     14.49 o 
  12   1   0       31.88       53.39     11.36 o 
  13   1   0        7.26       -6.36      9.82 o 
  14   1   0        2.25       19.39     14.00 o 
  15   1   0      181.71      235.54     23.59 o 
 -15   2   0       58.26       61.73     16.27 o 
 -14   2   0        2.84        1.74      8.82 o 
 -13   2   0       39.95       42.42      9.60 o 
 -12   2   0       38.39       44.25      9.96 o 
 -11   2   0       44.52       27.80      7.16 o 
 -10   2   0       40.06       33.39      6.17 o 
  -9   2   0       19.15        4.95      5.07 o 
  -8   2   0       57.53       64.93      4.38 o 
  -7   2   0        6.96        2.47      3.27 o 
  -6   2   0       64.91       84.92      4.41 o 
  -5   2   0      484.31      537.40      8.61 o 
  -4   2   0     4223.23     4172.50     32.45 o 
  -3   2   0       83.66       97.67      3.73 o 
  -2   2   0    12285.71    11877.00    105.37 o 
  -1   2   0      386.42      365.75      6.53 o 
   0   2   0       76.49       76.62      2.79 o 
   1   2   0    12028.08    11310.79     89.17 o 
   2   2   0       23.05       23.86      2.53 o 
   3   2   0      719.33      698.88      9.82 o 
   4   2   0     1162.88     1158.85     13.03 o 
   5   2   0      160.25      188.43      7.37 o 
   6   2   0     1212.42     1334.61     15.68 o 
   7   2   0       18.69       11.21      2.81 o 
   8   2   0      971.72      959.23     14.57 o 
   9   2   0      223.55      233.05     12.53 o 
  10   2   0     1087.78     1028.78     31.14 o 
  11   2   0       69.77       75.10     10.74 o 
  12   2   0       67.87       66.51     11.94 o 
  13   2   0       45.22       49.48     12.28 o 
  14   2   0      247.97      228.38     19.05 o 
 -15   3   0       22.38       25.02     10.03 o 
 -14   3   0        0.22       -4.75      9.08 o 
 -13   3   0       87.78       87.29     10.92 o 
 -12   3   0       10.41       17.16      8.36 o 
 -11   3   0        0.10        1.83      5.87 o 
 -10   3   0       17.98        8.15      4.12 o 
  -9   3   0        6.23       15.50      4.65 o 
  -8   3   0        1.58        0.63      4.18 o 
  -7   3   0       74.86       83.34      5.60 o 
  -6   3   0      374.31      391.62      9.04 o 
  -5   3   0      561.84      600.80      8.75 o 
  -4   3   0       28.37       47.90      3.34 o 
  -3   3   0     1130.14     1083.89     14.17 o 
  -2   3   0     1078.84     1029.87     10.60 o 
  -1   3   0      600.07      579.57      7.76 o 
   0   3   0     2155.43     2049.39     21.01 o 
   1   3   0      348.56      347.12      5.45 o 
   2   3   0       18.49       20.69      2.20 o 
   3   3   0     2500.95     2470.18     29.65 o 
   4   3   0       12.65       16.55      2.72 o 
   5   3   0        9.01       13.36      3.52 o 
   6   3   0      151.79      154.68      5.09 o 
   7   3   0       15.40       12.91      3.00 o 
   8   3   0      123.30      111.09      7.49 o 
   9   3   0      181.87      176.59     11.61 o 
  10   3   0        0.63       -2.52      6.35 o 
  11   3   0       13.53        8.95      8.27 o 
  12   3   0        9.80       19.31     13.76 o 
  13   3   0        6.02      -10.97     12.44 o 
  14   3   0       10.77      -13.89     13.89 o 
 -15   4   0      192.52      196.12     15.50 o 
 -14   4   0       19.45       16.61      8.36 o 
 -13   4   0        4.19        3.04      7.80 o 
 -12   4   0       76.19       68.04     13.97 o 
 -11   4   0      111.26      107.08     11.03 o 
 -10   4   0       38.21       45.85      8.03 o 
  -9   4   0      126.43      133.30      8.58 o 
  -8   4   0       83.85       88.27      7.04 o 
  -7   4   0      125.43      143.55      6.83 o 
  -6   4   0       10.68       14.24      3.29 o 
  -5   4   0        0.10        1.30      2.62 o 
  -4   4   0       80.19       77.90      4.13 o 
  -3   4   0        6.84        7.41      2.35 o 
  -2   4   0      817.43      767.01      8.83 o 
  -1   4   0      248.59      257.51      6.01 o 
   0   4   0      347.96      340.98      7.05 o 
   1   4   0      353.53      348.32      6.22 o 
   2   4   0       55.34       47.11      3.06 o 
   3   4   0      182.58      167.37      7.02 o 
   4   4   0     3243.59     3598.76     42.54 o 
   5   4   0        0.73        6.39      2.66 o 
   6   4   0      454.53      464.46      8.55 o 
   7   4   0     1047.68      966.15     15.98 o 
   8   4   0      307.43      287.53     16.13 o 
   9   4   0       45.72       25.87      8.88 o 
  10   4   0       54.01       30.63      9.18 o 
  11   4   0       34.22       36.48     10.04 o 
  12   4   0       92.61       65.76     26.39 o 
  13   4   0       13.06       34.20     16.21 o 
  14   4   0        5.00       23.92     15.22 o 
 -15   5   0       14.78       16.95      9.87 o 
 -14   5   0        3.42       -8.38      8.38 o 
 -13   5   0      176.67      191.87     29.18 o 
 -12   5   0        8.64       18.89      8.09 o 
 -11   5   0       49.42       37.04      8.35 o 
 -10   5   0       32.59       20.55      9.56 o 
  -9   5   0      372.72      354.37     12.89 o 
  -8   5   0       41.60       53.14      5.67 o 
  -7   5   0       40.15       41.48      4.78 o 
  -6   5   0        1.80       -0.29      2.69 o 
  -5   5   0      159.74      151.72      6.08 o 
  -4   5   0       16.93       21.56      2.99 o 
  -3   5   0     1477.34     1521.41     15.51 o 
  -2   5   0       29.48       34.02      2.86 o 
  -1   5   0     1013.95     1052.49     12.65 o 
   0   5   0      592.17      617.96     10.13 o 
   1   5   0      276.38      271.81      5.07 o 
   2   5   0     1940.61     2194.62     22.78 o 
   3   5   0       21.97       26.81      4.26 o 
   4   5   0      136.38      149.43      7.68 o 
   5   5   0       61.02       66.53      5.74 o 
   6   5   0       36.75       38.81      5.66 o 
   7   5   0      162.55      147.56     11.98 o 
   8   5   0      331.88      298.78     15.90 o 
   9   5   0      344.92      338.36     17.35 o 
  10   5   0       31.38       33.64      9.81 o 
  11   5   0      126.20      150.40     14.38 o 
  12   5   0        4.13       -5.54     19.16 o 
  13   5   0        1.83       -3.05     14.76 o 
 -15   6   0       15.32        1.13     10.13 o 
 -14   6   0        7.35        4.71      7.15 o 
 -13   6   0       96.32       92.07     11.90 o 
 -12   6   0        8.15       -7.09      7.09 o 
 -11   6   0       23.49       39.30     15.05 o 
 -10   6   0      212.29      172.65     12.39 o 
  -9   6   0       87.68       86.64      9.48 o 
  -8   6   0      242.94      230.45     10.54 o 
  -7   6   0      371.86      374.76     10.67 o 
  -6   6   0      247.46      232.74      8.56 o 
  -5   6   0      506.28      517.54     13.91 o 
  -4   6   0      282.30      278.10      7.94 o 
  -3   6   0      132.25      147.21      5.75 o 
  -2   6   0       68.81       73.85      3.82 o 
  -1   6   0       23.49       28.20      2.76 o 
   0   6   0      156.06      159.42      6.51 o 
   1   6   0      229.43      260.32      6.09 o 
   2   6   0       46.70       54.44      2.83 o 
   3   6   0       26.45       19.23      3.20 o 
   4   6   0      162.82      161.49      8.50 o 
   5   6   0      433.37      418.29     12.35 o 
   6   6   0       50.06       56.84      6.95 o 
   7   6   0       54.94       49.13      9.20 o 
   8   6   0       62.14       66.73     12.51 o 
   9   6   0        0.15       11.65     11.76 o 
  10   6   0        1.42       11.79      9.78 o 
  11   6   0      171.71      139.77     27.74 o 
  12   6   0       67.78       60.60     22.84 o 
  13   6   0       13.02       36.78     23.71 o 
 -15   7   0       42.11       50.59     11.48 o 
 -14   7   0        0.01       -2.79     10.61 o 
 -13   7   0       12.20       17.08      9.03 o 
 -12   7   0       15.00       14.14     18.04 o 
 -11   7   0        1.86       11.66      9.86 o 
 -10   7   0       46.76       36.90     12.57 o 
  -9   7   0      169.46      186.29     11.70 o 
  -8   7   0       22.17       21.66      6.83 o 
  -7   7   0      316.78      311.32     16.11 o 
  -6   7   0      204.87      227.22      8.67 o 
  -5   7   0      119.64      121.59      6.00 o 
  -4   7   0       61.87       77.01      5.19 o 
  -3   7   0      560.52      550.65     10.89 o 
  -2   7   0       38.85       50.03      3.50 o 
  -1   7   0      609.91      632.52     11.41 o 
   0   7   0        4.71       10.56      4.34 o 
   1   7   0       52.41       61.36      4.08 o 
   2   7   0       10.73       12.27      2.40 o 
   3   7   0      156.52      138.87      6.02 o 
   4   7   0       18.02       13.60      6.45 o 
   5   7   0       22.12       20.90      6.14 o 
   6   7   0       35.66       50.77      9.30 o 
   7   7   0      180.38      125.88     15.62 o 
   8   7   0      134.85      134.91     21.16 o 
   9   7   0        0.45       12.80     11.92 o 
  10   7   0        3.15       10.09     11.61 o 
  11   7   0        4.68       28.48     12.54 o 
  12   7   0      103.33      156.44     29.32 o 
 -14   8   0        3.59       -0.48      8.85 o 
 -13   8   0        2.02       -3.88     11.75 o 
 -12   8   0        4.51       26.36     17.46 o 
 -11   8   0      304.54      334.47     19.89 o 
 -10   8   0      263.53      263.49     14.07 o 
  -9   8   0      211.38      234.50     11.46 o 
  -8   8   0     1033.95     1008.73     19.35 o 
  -7   8   0        7.69       14.94      5.78 o 
  -6   8   0       82.80       77.96      5.49 o 
  -5   8   0        4.68        8.12      4.67 o 
  -4   8   0      108.24      125.28      7.49 o 
  -3   8   0      334.44      345.73     11.31 o 
  -2   8   0        0.11       -3.21      3.21 o 
  -1   8   0        1.08        4.40      3.80 o 
   0   8   0       11.90       11.97      3.80 o 
   1   8   0       58.52       48.91      5.62 o 
   2   8   0      993.78     1007.21     14.11 o 
   3   8   0       50.62       42.14     13.76 o 
   4   8   0        6.96        0.41     10.02 o 
   5   8   0       23.39       21.73     10.30 o 
   6   8   0      250.18      279.37     23.00 o 
   7   8   0      134.87      145.17     16.62 o 
   8   8   0      165.19      154.20     17.85 o 
   9   8   0       48.10       60.26     14.54 o 
  10   8   0       13.59       28.27     13.84 o 
  11   8   0      146.47      155.76     23.86 o 
  12   8   0       46.85       50.81     24.19 o 
 -14   9   0        0.24       -2.54      9.12 o 
 -13   9   0       51.92       38.44     17.00 o 
 -12   9   0       63.43       67.06     13.93 o 
 -11   9   0       27.27       17.53     17.82 o 
 -10   9   0      430.51      443.73     19.67 o 
  -9   9   0        6.19       14.25      5.65 o 
  -8   9   0       42.69       40.87      6.97 o 
  -7   9   0      726.98      715.93     20.08 o 
  -6   9   0      266.54      277.61     11.98 o 
  -5   9   0       42.15       50.31      6.62 o 
  -4   9   0        0.58        1.72      4.97 o 
  -3   9   0        0.94       -4.53      4.53 o 
  -2   9   0       38.76       30.77      5.28 o 
  -1   9   0       40.35       31.16      4.84 o 
   0   9   0        3.56       -2.19      3.57 o 
   1   9   0      913.98      904.19     19.00 o 
   2   9   0       91.00       99.09     15.60 o 
   3   9   0      136.12      141.89     16.23 o 
   4   9   0       15.79        9.63     19.87 o 
   5   9   0        6.78        8.83     17.43 o 
   6   9   0      347.86      301.19     33.85 o 
   7   9   0      494.90      450.45     37.18 o 
   8   9   0       45.67       68.27     22.92 o 
   9   9   0      118.81      140.67     19.55 o 
  10   9   0       14.27       35.35     15.46 o 
  11   9   0       99.22      110.09     18.99 o 
 -13  10   0      151.81      126.08     28.42 o 
 -12  10   0      230.37      256.86     34.44 o 
 -11  10   0      346.17      353.49     32.01 o 
 -10  10   0       62.75       90.28     11.44 o 
  -9  10   0       66.87       64.41     20.21 o 
  -8  10   0      108.26      108.74     13.64 o 
  -7  10   0      169.80      201.82     16.49 o 
  -6  10   0       30.22       30.32     12.26 o 
  -5  10   0      218.26      207.35     18.46 o 
  -4  10   0      234.63      233.42     22.33 o 
  -3  10   0        1.25        3.96      5.62 o 
  -2  10   0       48.16       42.58      6.01 o 
  -1  10   0     1354.37     1330.97     22.00 o 
   0  10   0       21.71       29.62      6.62 o 
   1  10   0        0.00       -2.99      6.90 o 
   2  10   0        9.99        3.33     10.62 o 
   3  10   0      121.24       95.89     14.90 o 
   4  10   0      370.54      320.12     21.17 o 
   5  10   0        3.76        6.87     16.20 o 
   6  10   0        6.22      -16.79     16.79 o 
   7  10   0       21.61       -2.07     18.26 o 
   8  10   0       64.51       16.93     19.78 o 
   9  10   0       79.33       78.61     23.78 o 
 -12  11   0      327.09      351.39     35.30 o 
 -11  11   0        8.72       18.80     18.71 o 
 -10  11   0       12.03        5.48     10.13 o 
  -9  11   0       56.48       40.91     13.33 o 
  -8  11   0       85.67      101.72     13.74 o 
  -7  11   0       38.71       46.97     11.59 o 
  -6  11   0      109.80      144.24     16.02 o 
  -5  11   0        6.56        8.37      9.09 o 
  -4  11   0       83.17       80.68     11.87 o 
  -3  11   0       29.31       42.86     12.19 o 
  -2  11   0        8.20       11.75      7.56 o 
  -1  11   0        7.63        4.15      8.72 o 
   0  11   0      442.08      426.63     19.35 o 
   1  11   0      117.68      118.91     16.51 o 
   2  11   0        6.19      -10.09     10.72 o 
   3  11   0        3.20       -8.36     10.98 o 
   4  11   0       18.36       34.67     19.57 o 
   5  11   0       35.65       47.67     22.53 o 
   6  11   0        2.38       -4.99     19.08 o 
   7  11   0      262.69      213.94     34.24 o 
   8  11   0        2.62       21.40     22.26 o 
   9  11   0        3.06        0.71     21.20 o 
 -12  12   0        2.64       -7.60     19.33 o 
 -11  12   0        0.03      -17.24     17.24 o 
 -10  12   0        6.90       -0.48     15.11 o 
  -9  12   0       18.22       16.39      8.36 o 
  -8  12   0       18.38       14.15      9.84 o 
  -7  12   0       28.37       10.46     10.54 o 
  -6  12   0      195.27      210.53     16.56 o 
  -5  12   0        0.00       -1.11      7.95 o 
  -4  12   0      121.19      116.71     13.82 o 
  -3  12   0      225.12      233.97     17.21 o 
  -2  12   0        4.97        2.86      7.96 o 
  -1  12   0      112.93      123.58     14.11 o 
   0  12   0       52.80       46.26     11.15 o 
   1  12   0      107.54      100.80     19.08 o 
   2  12   0       26.21       16.71     13.01 o 
   3  12   0       46.88       41.26     14.26 o 
   4  12   0      147.02      162.30     31.19 o 
   5  12   0       68.80       42.26     23.55 o 
   6  12   0       39.76      119.11     28.74 o 
   7  12   0      105.02      108.97     30.19 o 
   8  12   0       99.17      116.85     30.54 o 
 -11  13   0        1.67       -9.84     16.67 o 
 -10  13   0       48.91       40.64     11.47 o 
  -9  13   0       13.40       27.12     11.85 o 
  -8  13   0        4.14        2.40     13.60 o 
  -7  13   0      118.21      117.11     17.01 o 
  -6  13   0        6.90       16.74     15.57 o 
  -5  13   0      267.27      289.55     23.90 o 
  -4  13   0      287.19      317.76     24.42 o 
  -3  13   0       14.33       20.23     11.31 o 
  -2  13   0       46.74       48.36     11.37 o 
  -1  13   0        0.26       -4.43      8.38 o 
   0  13   0       58.33       86.25     17.26 o 
   1  13   0      181.66      162.87     20.54 o 
   2  13   0        0.05       16.71     16.15 o 
   3  13   0        7.64       11.00     19.77 o 
   4  13   0      196.80      264.92     38.30 o 
   5  13   0        1.51      -18.68     18.68 o 
   6  13   0       16.94       61.69     26.68 o 
   7  13   0       22.00       87.89     30.25 o 
  -9  14   0        1.43       -1.78     10.46 o 
  -8  14   0        0.16       19.26     12.22 o 
  -7  14   0       23.13        3.47     11.29 o 
  -6  14   0      374.12      358.36     27.65 o 
  -5  14   0      216.28      218.23     22.10 o 
  -4  14   0       64.87       58.81     14.28 o 
  -3  14   0      214.08      212.72     22.30 o 
  -2  14   0        2.20        1.89     10.72 o 
  -1  14   0        3.28       -3.44     11.07 o 
   0  14   0       15.01       12.33     21.84 o 
   1  14   0        0.46       -7.52     19.96 o 
   2  14   0       11.14       17.88     23.25 o 
   3  14   0       25.65       40.05     25.25 o 
   4  14   0       30.33       55.50     27.76 o 
   5  14   0        6.85       14.35     23.54 o 
  -8  15   0      117.38      143.91     20.46 o 
  -7  15   0      270.73      261.18     24.97 o 
  -6  15   0        1.49       15.45     12.49 o 
  -5  15   0      177.19      162.63     21.01 o 
  -4  15   0       33.61       46.33     14.84 o 
  -3  15   0       10.39        6.65     12.29 o 
  -2  15   0       64.14       29.61     25.81 o 
  -1  15   0        0.38      -18.73     18.73 o 
   0  15   0        4.30       21.31     23.02 o 
   1  15   0      192.73      204.35     36.67 o 
   2  15   0       72.86       72.96     29.10 o 
   3  15   0        1.22      -13.71     23.69 o 
  -5  16   0      110.97       81.34     17.52 o 
  -4  16   0        0.91      -11.53     11.53 o 
  -3  16   0        0.30        9.64     18.76 o 
  -2  16   0       29.08        3.77     22.32 o 
  -1  16   0        0.53       17.24     24.05 o 
   0  16   0       20.68       16.97     25.70 o 
  -2 -16   1      224.13      236.03     40.60 o 
  -1 -16   1        8.19      -19.34     21.77 o 
   0 -16   1        0.65      -10.47     21.06 o 
   1 -16   1       15.36      -11.08     20.10 o 
   2 -16   1        1.49        0.51     12.09 o 
   3 -16   1       10.43        9.49     13.19 o 
   4 -16   1       54.37       44.15     27.50 o 
   5 -16   1       19.04       12.70     13.23 o 
   6 -16   1       76.46       39.19     14.63 o 
   7 -16   1      254.59      250.61     25.42 o 
  -4 -15   1       24.26       13.75     23.84 o 
  -3 -15   1        2.88        5.17     24.89 o 
  -2 -15   1       70.51       33.68     25.47 o 
  -1 -15   1        6.19       27.70     23.04 o 
   0 -15   1        0.28       -9.37     18.66 o 
   1 -15   1        5.93        5.69     12.27 o 
   2 -15   1        0.29       -4.22     10.57 o 
   3 -15   1        2.16       -4.95     11.23 o 
   4 -15   1        1.37       -2.14     12.03 o 
   5 -15   1      499.68      569.43     64.19 o 
   6 -15   1       13.36       19.71     12.63 o 
   7 -15   1       71.99       71.22     16.14 o 
   8 -15   1        7.27        6.02     12.09 o 
   9 -15   1       21.49       26.32     14.35 o 
  -6 -14   1        3.20      -10.30     23.25 o 
  -5 -14   1        0.92      -11.53     23.61 o 
  -4 -14   1        9.52       36.06     25.51 o 
  -3 -14   1       18.60        4.17     21.74 o 
  -2 -14   1        0.27      -16.91     19.54 o 
  -1 -14   1        5.72       17.84     21.03 o 
   0 -14   1       37.49       30.20     16.36 o 
   1 -14   1       40.53       62.81     14.71 o 
   2 -14   1       14.94       27.13     12.60 o 
   3 -14   1        0.64       -1.87      9.72 o 
   4 -14   1      261.94      216.15     22.78 o 
   5 -14   1        0.25        5.38     10.69 o 
   6 -14   1      336.59      307.21     59.05 o 
   7 -14   1        0.03       12.20     10.73 o 
   8 -14   1       80.31       84.67     16.38 o 
   9 -14   1       60.91       61.60     14.61 o 
  10 -14   1       10.58        2.99     17.70 o 
  -7 -13   1      103.61      103.16     30.01 o 
  -6 -13   1       27.91       44.30     25.59 o 
  -5 -13   1       15.22       -0.88     22.93 o 
  -4 -13   1        8.91       24.99     22.77 o 
  -3 -13   1        2.94       17.96     20.09 o 
  -2 -13   1       32.07       34.23     13.68 o 
  -1 -13   1       11.94        8.52     13.03 o 
   0 -13   1        2.52       -3.37      7.49 o 
   1 -13   1      277.35      262.26     21.61 o 
   2 -13   1      260.88      227.46     24.52 o 
   3 -13   1      709.00      734.55     33.82 o 
   4 -13   1        0.44       -4.23     11.02 o 
   5 -13   1        4.84       -6.52      8.63 o 
   6 -13   1        0.20        1.67     11.77 o 
   7 -13   1        4.25        0.60      9.31 o 
   8 -13   1        3.86       15.04     13.38 o 
   9 -13   1        0.15       -0.74      9.86 o 
  10 -13   1       22.71       58.34     19.74 o 
  11 -13   1       34.02       35.10     20.05 o 
  -9 -12   1      354.76      354.60     43.03 o 
  -8 -12   1        7.83       18.54     22.48 o 
  -7 -12   1        9.24        0.19     21.13 o 
  -6 -12   1       91.83      104.37     27.03 o 
  -5 -12   1       16.73       35.90     21.43 o 
  -4 -12   1       41.84       57.20     22.62 o 
  -3 -12   1        5.44       20.01     12.68 o 
  -2 -12   1      234.50      221.80     28.96 o 
  -1 -12   1       15.62       12.18      8.59 o 
   0 -12   1        7.81       12.37      8.38 o 
   1 -12   1        0.81       -3.40      7.03 o 
   2 -12   1      409.51      413.40     23.60 o 
   3 -12   1      415.99      402.27     17.67 o 
   4 -12   1       74.93       79.47     20.30 o 
   5 -12   1       80.83       87.45     14.14 o 
   6 -12   1       21.48       11.69     16.02 o 
   7 -12   1      174.92      184.95     18.75 o 
   8 -12   1        0.02       17.29     13.65 o 
   9 -12   1      284.92      302.70     33.77 o 
  10 -12   1      128.23      124.78     16.41 o 
  11 -12   1        6.53       16.58     12.40 o 
  12 -12   1       57.27       63.30     22.47 o 
 -10 -11   1        9.59       22.53     20.06 o 
  -9 -11   1       39.19       11.41     21.98 o 
  -8 -11   1        7.62       -7.81     21.55 o 
  -7 -11   1        4.05       17.34     20.42 o 
  -6 -11   1       66.69       68.34     23.40 o 
  -5 -11   1        0.01       15.49     18.21 o 
  -4 -11   1       28.46       17.74     18.08 o 
  -3 -11   1       45.85       47.20     13.14 o 
  -2 -11   1      962.77      922.00     33.05 o 
  -1 -11   1       91.44       85.93     11.19 o 
   0 -11   1      822.89      772.50     27.51 o 
   1 -11   1      241.95      240.79     15.37 o 
   2 -11   1      322.64      299.54     14.82 o 
   3 -11   1       29.98       28.61      7.62 o 
   4 -11   1      137.03      146.91     15.43 o 
   5 -11   1      117.23      124.76     19.92 o 
   6 -11   1       38.22       37.05     15.15 o 
   7 -11   1       14.22       -7.31     10.34 o 
   8 -11   1        1.84       -3.89      7.88 o 
   9 -11   1      314.73      332.39     21.26 o 
  10 -11   1       56.26       35.74     16.44 o 
  11 -11   1        7.85       -8.04      8.04 o 
  12 -11   1      197.73      180.49     20.33 o 
  13 -11   1       43.42       27.70     23.01 o 
 -10 -10   1       23.02       19.78     23.90 o 
  -9 -10   1        0.03      -11.67     11.67 o 
  -8 -10   1       17.22       17.23     18.28 o 
  -7 -10   1       93.66       74.99     23.09 o 
  -6 -10   1        0.06      -15.85     16.12 o 
  -5 -10   1      143.65      158.46     27.18 o 
  -4 -10   1      309.67      295.57     20.45 o 
  -3 -10   1      254.08      211.79     18.55 o 
  -2 -10   1       19.51       27.98      8.24 o 
  -1 -10   1     2058.51     2027.40     66.95 o 
   0 -10   1        4.30       -1.02      6.71 o 
   1 -10   1      474.76      516.48     12.92 o 
   2 -10   1       16.18        6.89      4.76 o 
   3 -10   1       70.49       90.02      9.64 o 
   4 -10   1       83.86      105.76     17.34 o 
   5 -10   1        7.56       13.39      7.29 o 
   6 -10   1       28.91       44.25      9.26 o 
   7 -10   1        0.05       -0.21      6.32 o 
   8 -10   1      396.81      420.34     21.58 o 
   9 -10   1      643.09      647.43     21.44 o 
  10 -10   1      101.58      108.38     12.50 o 
  11 -10   1       19.60        7.73     14.19 o 
  12 -10   1       12.36        8.53     20.48 o 
  13 -10   1       18.13       12.33     21.42 o 
  14 -10   1        9.17      -18.15     18.15 o 
 -11  -9   1        9.87      -17.91     17.91 o 
 -10  -9   1       37.31       50.40     20.67 o 
  -9  -9   1       54.99       87.18     30.37 o 
  -8  -9   1       13.77       39.48     16.19 o 
  -7  -9   1       22.51       16.08     10.88 o 
  -6  -9   1       11.31       14.57     17.18 o 
  -5  -9   1      485.78      432.17     33.86 o 
  -4  -9   1       88.60       82.47     12.92 o 
  -3  -9   1      122.36      126.53     30.93 o 
  -2  -9   1       58.62       57.97      6.61 o 
  -1  -9   1      443.75      448.22     10.38 o 
   0  -9   1       63.18       64.22      6.58 o 
   1  -9   1      433.33      440.43     11.28 o 
   2  -9   1        2.56        1.03      4.11 o 
   3  -9   1      104.70      106.69      6.21 o 
   4  -9   1       95.48      111.32     10.50 o 
   5  -9   1       10.67       19.44      5.36 o 
   6  -9   1       51.14       62.24      7.13 o 
   7  -9   1       62.99       66.89      8.69 o 
   8  -9   1      285.03      286.42     14.85 o 
   9  -9   1       43.09       47.36      7.28 o 
  10  -9   1      320.79      332.61     12.63 o 
  11  -9   1      127.08      117.99      9.50 o 
  12  -9   1        2.32       -0.43      8.86 o 
  13  -9   1      231.54      253.99     25.13 o 
  14  -9   1      326.36      347.41     27.05 o 
 -12  -8   1       35.35       10.64     20.46 o 
 -11  -8   1       70.76      126.25     27.01 o 
 -10  -8   1       18.03       32.82     13.28 o 
  -9  -8   1       45.81       23.86     11.35 o 
  -8  -8   1       86.02       52.27     17.92 o 
  -7  -8   1      122.34      112.85     14.77 o 
  -6  -8   1       94.73       95.51     19.74 o 
  -5  -8   1       85.17       57.61     13.28 o 
  -4  -8   1       27.28       31.66     10.47 o 
  -3  -8   1       99.27      105.26     10.39 o 
  -2  -8   1      923.41      889.46     11.76 o 
  -1  -8   1       30.75       22.55      3.83 o 
   0  -8   1      134.79      154.09      6.31 o 
   1  -8   1      201.92      217.41      5.94 o 
   2  -8   1      294.85      317.04      7.42 o 
   3  -8   1       47.90       47.39      5.21 o 
   4  -8   1       52.25       57.72      5.26 o 
   5  -8   1       38.38       55.07      7.24 o 
   6  -8   1      292.79      278.94     11.56 o 
   7  -8   1       25.66       32.56      5.93 o 
   8  -8   1      150.29      164.28      8.94 o 
   9  -8   1        3.70       -1.29      5.18 o 
  10  -8   1      219.53      244.53     12.15 o 
  11  -8   1      315.21      306.98     15.24 o 
  12  -8   1       73.63       55.32     12.14 o 
  13  -8   1       25.41       39.51      9.93 o 
  14  -8   1        2.46       -2.20      8.86 o 
 -13  -7   1        2.66       11.51     19.93 o 
 -12  -7   1       75.24       79.89     23.52 o 
 -11  -7   1       12.08       23.39     18.48 o 
 -10  -7   1       23.08       21.28     16.12 o 
  -9  -7   1        1.30        3.42      9.97 o 
  -8  -7   1       10.98       -2.27      7.60 o 
  -7  -7   1      212.47      202.12     13.56 o 
  -6  -7   1       14.03        2.66      6.79 o 
  -5  -7   1       49.97       50.96      6.67 o 
  -4  -7   1        0.35        4.83      4.78 o 
  -3  -7   1      194.79      206.84      5.74 o 
  -2  -7   1      139.77      142.80      5.17 o 
  -1  -7   1      169.06      165.66      5.95 o 
   0  -7   1       13.24       19.95      2.62 o 
   1  -7   1      282.10      286.70      6.30 o 
   2  -7   1       33.82       31.56      3.40 o 
   3  -7   1      190.76      205.25      7.15 o 
   4  -7   1     1613.92     1765.47     21.01 o 
   5  -7   1      641.88      697.30     13.65 o 
   6  -7   1       64.23       58.88      4.80 o 
   7  -7   1      625.29      609.89     13.18 o 
   8  -7   1        0.20       -4.39      4.39 o 
   9  -7   1      303.65      304.04     12.03 o 
  10  -7   1        1.22       -2.41      6.19 o 
  11  -7   1       44.73       30.88      8.39 o 
  12  -7   1      105.48      102.06     14.71 o 
  13  -7   1       14.84       15.39     13.38 o 
  14  -7   1        2.05        6.77      9.68 o 
  15  -7   1       16.49       19.72     11.19 o 
 -13  -6   1       67.34      121.33     29.25 o 
 -12  -6   1       86.88       98.61     18.06 o 
 -11  -6   1        0.73       -2.08     18.42 o 
 -10  -6   1        6.37        7.56      8.34 o 
  -9  -6   1      168.16      147.93     16.85 o 
  -8  -6   1       35.93       39.71      8.97 o 
  -7  -6   1       54.21       55.26     11.34 o 
  -6  -6   1       80.12       87.83      7.25 o 
  -5  -6   1        1.82        5.78      4.85 o 
  -4  -6   1      171.45      177.39      8.29 o 
  -3  -6   1       40.31       39.71      4.02 o 
  -2  -6   1        0.02        5.55      2.95 o 
  -1  -6   1      485.82      527.46     10.04 o 
   0  -6   1      485.89      526.32      7.70 o 
   1  -6   1        2.08        4.13      2.37 o 
   2  -6   1     1202.41     1325.25     15.94 o 
   3  -6   1      841.51      909.08     11.74 o 
   4  -6   1       91.30      103.72      7.64 o 
   5  -6   1       99.33       97.49      4.72 o 
   6  -6   1       73.20       85.84      5.33 o 
   7  -6   1       14.59       10.36      3.99 o 
   8  -6   1        0.02       -1.40      4.53 o 
   9  -6   1       19.60       18.16      6.89 o 
  10  -6   1      174.09      176.72     16.32 o 
  11  -6   1       36.29       30.28      7.83 o 
  12  -6   1       62.43       64.28     12.15 o 
  13  -6   1        1.80       -3.57      8.23 o 
  14  -6   1       70.63       57.50     11.04 o 
  15  -6   1       71.45       77.85     16.17 o 
 -14  -5   1       58.09       79.15     19.65 o 
 -13  -5   1        0.27       20.28     14.20 o 
 -12  -5   1        0.07        4.74     12.86 o 
 -11  -5   1       37.58       24.83     13.41 o 
 -10  -5   1        6.08       20.38      8.91 o 
  -9  -5   1      115.05      107.34     11.65 o 
  -8  -5   1       74.10       64.09      9.83 o 
  -7  -5   1       15.39       12.94      7.79 o 
  -6  -5   1      769.25      733.18     12.24 o 
  -5  -5   1       51.13       49.75      3.48 o 
  -4  -5   1      126.62      122.08      4.10 o 
  -3  -5   1      103.25      119.94      5.10 o 
  -2  -5   1     3973.47     4104.81     39.60 o 
  -1  -5   1        0.62        3.43      1.95 o 
   0  -5   1        3.78        1.20      1.98 o 
   1  -5   1       62.15       78.14      4.73 o 
   2  -5   1     1654.16     1697.59     18.41 o 
   3  -5   1      232.40      266.23      7.75 o 
   4  -5   1      141.93      149.77      5.06 o 
   5  -5   1      790.80      793.84     11.19 o 
   6  -5   1      149.34      158.69      6.21 o 
   7  -5   1     1141.65     1056.05     18.13 o 
   8  -5   1      164.76      171.23      8.12 o 
   9  -5   1       33.51       29.96      6.30 o 
  10  -5   1       25.74       30.67      7.63 o 
  11  -5   1       33.80       34.59      7.14 o 
  12  -5   1       30.50       25.55      9.43 o 
  13  -5   1      258.75      222.50     19.82 o 
  14  -5   1       31.95       33.66     10.16 o 
  15  -5   1       31.53       19.64     17.99 o 
 -14  -4   1       39.02       40.77     17.63 o 
 -13  -4   1       21.17       14.19     17.73 o 
 -12  -4   1      170.93      210.36     43.71 o 
 -11  -4   1       48.64       36.54     13.83 o 
 -10  -4   1      184.57      179.97     13.85 o 
  -9  -4   1       81.55       77.37     10.61 o 
  -8  -4   1     2248.23     2178.85     39.59 o 
  -7  -4   1     1339.91     1289.02     24.09 o 
  -6  -4   1        0.03        0.95      2.10 o 
  -5  -4   1     1094.79     1121.51     15.44 o 
  -4  -4   1      656.07      628.07      8.86 o 
  -3  -4   1      409.50      400.30      6.62 o 
  -2  -4   1       61.12       69.48      3.57 o 
  -1  -4   1     4310.21     4328.93     33.93 o 
   0  -4   1       25.25       27.14      2.36 o 
   1  -4   1       28.29       32.22      2.80 o 
   2  -4   1       10.91       13.79      2.76 o 
   3  -4   1      420.25      400.83      6.12 o 
   4  -4   1       89.22       77.32      3.85 o 
   5  -4   1      400.26      425.46     12.92 o 
   6  -4   1       21.17       29.23      3.87 o 
   7  -4   1      480.82      508.70     11.16 o 
   8  -4   1        0.17       -2.49      3.77 o 
   9  -4   1        0.00        0.47      4.20 o 
  10  -4   1       84.23       69.07     10.39 o 
  11  -4   1       11.67        5.56      8.20 o 
  12  -4   1        4.55       -1.74      9.77 o 
  13  -4   1       10.04       17.18      8.83 o 
  14  -4   1        1.13       -2.32     10.08 o 
  15  -4   1       50.64       43.53     10.98 o 
 -14  -3   1        5.23       -2.90     13.72 o 
 -13  -3   1       83.69      108.99     18.93 o 
 -12  -3   1        0.04        1.60     12.26 o 
 -11  -3   1        7.09       21.30     12.30 o 
 -10  -3   1      179.28      161.27     13.09 o 
  -9  -3   1       37.97       52.20      7.53 o 
  -8  -3   1      288.22      281.77     10.35 o 
  -7  -3   1       24.76       27.98      4.94 o 
  -6  -3   1     1122.69     1176.42     17.01 o 
  -5  -3   1     1180.27     1145.68     15.53 o 
  -4  -3   1     1364.22     1382.89     18.02 o 
  -3  -3   1        0.03       -0.24      2.27 o 
  -2  -3   1     3053.19     2977.01     31.43 o 
  -1  -3   1     1977.29     1929.07     15.13 o 
   0  -3   1      101.05      108.74      3.21 o 
   1  -3   1      203.82      197.28      4.63 o 
   2  -3   1     2947.47     2909.29     22.79 o 
   3  -3   1     6763.74     6608.18     48.32 o 
   4  -3   1      882.97      928.01     10.60 o 
   5  -3   1      679.24      709.27      9.49 o 
   6  -3   1      551.90      567.38      9.68 o 
   7  -3   1      467.71      475.74      9.63 o 
   8  -3   1        0.83       -0.32      3.14 o 
   9  -3   1       36.98       19.88      6.56 o 
  10  -3   1       10.90       20.74      4.84 o 
  11  -3   1      148.29      132.91     10.17 o 
  12  -3   1       36.49       34.33      9.59 o 
  13  -3   1        0.88       -7.23      8.27 o 
  14  -3   1        7.25       16.08      9.73 o 
  15  -3   1       24.91        7.04      9.75 o 
 -15  -2   1       33.96       44.04     35.99 o 
 -14  -2   1       68.78       68.98     13.93 o 
 -13  -2   1       14.30       25.09     11.07 o 
 -12  -2   1       41.11       25.47     10.03 o 
 -11  -2   1       78.69       74.39     11.45 o 
 -10  -2   1      330.88      343.44     13.46 o 
  -9  -2   1     4111.06     4092.66     52.85 o 
  -8  -2   1      160.57      176.47      8.79 o 
  -7  -2   1      100.20       96.13      6.50 o 
  -6  -2   1       97.83      128.65      6.33 o 
  -5  -2   1      851.66      891.77     14.54 o 
  -4  -2   1      408.67      408.46     10.59 o 
  -3  -2   1       29.51       37.08      3.47 o 
  -2  -2   1      705.36      681.16     18.61 o 
  -1  -2   1     7676.84     7451.05     59.41 o 
   0  -2   1       24.08       26.24      1.46 o 
   1  -2   1      132.51      115.65      3.89 o 
   2  -2   1      280.71      273.10      3.87 o 
   3  -2   1     1442.45     1384.80     11.33 o 
   4  -2   1     3370.22     3310.30     28.42 o 
   5  -2   1     4058.33     4245.88     39.05 o 
   6  -2   1     2362.69     2500.09     21.25 o 
   7  -2   1      204.80      223.61      5.82 o 
   8  -2   1       21.04       18.29      3.14 o 
   9  -2   1       30.59       23.85      7.60 o 
  10  -2   1        0.13       -3.06      3.06 o 
  11  -2   1       41.26       38.65      6.02 o 
  12  -2   1       53.23       57.09      9.72 o 
  13  -2   1        8.39        8.09      8.89 o 
  14  -2   1       11.94        7.78     12.84 o 
  15  -2   1        3.25       -4.22     14.21 o 
 -15  -1   1       36.91       50.67     16.38 o 
 -14  -1   1       22.37       24.40     11.61 o 
 -13  -1   1        2.58       -8.78      8.78 o 
 -12  -1   1       26.06       41.62     10.66 o 
 -11  -1   1      446.89      395.96     18.44 o 
 -10  -1   1      131.20      148.20      9.09 o 
  -9  -1   1       11.09        6.69      4.09 o 
  -8  -1   1      178.53      176.40      6.85 o 
  -7  -1   1      151.84      146.70      6.04 o 
  -6  -1   1        9.78       10.64      3.04 o 
  -5  -1   1      349.31      332.31      8.42 o 
  -4  -1   1      355.51      340.18      6.56 o 
  -3  -1   1      193.66      186.01      5.47 o 
  -2  -1   1     3372.55     2934.79     63.75 o 
  -1  -1   1     4866.85     4606.15     66.98 o 
   0  -1   1      680.27      590.63     27.61 o 
   1  -1   1     2627.71     2510.26     17.26 o 
   2  -1   1    26057.32    24904.52    172.78 o 
   3  -1   1      352.67      335.11      4.86 o 
   4  -1   1      144.74      166.70      3.80 o 
   5  -1   1      120.02      139.01      3.73 o 
   6  -1   1     1699.18     1847.30     15.60 o 
   7  -1   1      186.86      196.47      5.24 o 
   8  -1   1      558.51      587.71     10.90 o 
   9  -1   1       10.34        6.49      4.13 o 
  10  -1   1      680.11      619.15     13.43 o 
  11  -1   1      251.04      209.39      9.75 o 
  12  -1   1      185.27      176.28     16.36 o 
  13  -1   1       66.02       73.44     10.16 o 
  14  -1   1       63.83       63.62     15.38 o 
  15  -1   1       12.23       -2.48     14.00 o 
 -15   0   1       48.46       99.03     18.83 o 
 -14   0   1        0.04       -7.02     12.34 o 
 -13   0   1       17.58        2.36      9.92 o 
 -12   0   1       62.23       66.15     14.32 o 
 -11   0   1      166.47      158.13     13.89 o 
 -10   0   1       68.85       64.15     10.59 o 
  -9   0   1       22.43       37.18      5.04 o 
  -8   0   1       91.78      102.38      9.78 o 
  -7   0   1       82.96       86.99      3.34 o 
  -6   0   1      187.48      199.02      4.34 o 
  -5   0   1       11.75       14.88      1.95 o 
  -4   0   1     1179.21     1117.99      9.99 o 
  -3   0   1     1562.46     1541.91     16.50 o 
  -2   0   1       13.25        8.54      2.53 o 
  -1   0   1      113.21       91.42      4.55 o 
   1   0   1       83.18       81.37      1.69 o 
   2   0   1     1014.47      962.07      7.48 o 
   3   0   1       17.08       12.04      1.72 o 
   4   0   1     1482.42     1508.50     12.61 o 
   5   0   1       87.51       89.49      3.03 o 
   6   0   1      341.58      378.32      5.99 o 
   7   0   1      329.04      313.75      5.56 o 
   8   0   1        4.43        9.29      3.47 o 
   9   0   1       68.66       56.31      4.81 o 
  10   0   1       80.88       69.62      6.24 o 
  11   0   1        2.72        4.91      5.12 o 
  12   0   1        0.01       -2.50      6.42 o 
  13   0   1        0.16        7.85     22.71 o 
  14   0   1        3.19      -12.91     12.91 o 
  15   0   1       26.51       33.90     15.85 o 
 -15   1   1        2.14       -6.81     13.20 o 
 -14   1   1       83.61      115.76     17.92 o 
 -13   1   1       48.11       30.54     12.65 o 
 -12   1   1       53.87       42.81      9.31 o 
 -11   1   1       23.86       25.72      9.22 o 
 -10   1   1      136.50      128.80      8.46 o 
  -9   1   1        3.15        6.62      4.33 o 
  -8   1   1       49.70       64.96      4.60 o 
  -7   1   1        0.12        1.55      3.20 o 
  -6   1   1      653.05      713.81     15.32 o 
  -5   1   1       66.23       63.74      3.78 o 
  -4   1   1        5.54       12.37      2.75 o 
  -3   1   1       40.43       44.91      4.85 o 
  -2   1   1       53.13       64.34      2.97 o 
  -1   1   1      709.34      689.33      7.63 o 
   0   1   1      695.38      641.03      7.30 o 
   1   1   1      265.32      252.62      3.72 o 
   2   1   1      169.66      147.22      3.44 o 
   3   1   1     2381.36     2293.87     16.18 o 
   4   1   1       49.22       47.82      2.26 o 
   5   1   1       85.31       97.84      3.93 o 
   6   1   1       11.42       12.08      2.06 o 
   7   1   1      541.24      507.24      6.82 o 
   8   1   1       95.00      105.67      5.08 o 
   9   1   1     1396.31     1345.61     23.45 o 
  10   1   1       41.65       40.52      6.17 o 
  11   1   1      102.30       93.33     10.29 o 
  12   1   1      128.43      124.52     13.91 o 
  13   1   1       29.22       35.65     11.65 o 
  14   1   1        0.10       12.34     14.01 o 
  15   1   1       19.80       19.23     15.83 o 
 -15   2   1       72.53      104.36     18.12 o 
 -14   2   1        7.29        8.87     24.33 o 
 -13   2   1       87.09       89.71     10.84 o 
 -12   2   1      351.07      347.46     15.79 o 
 -11   2   1       86.42       99.18      9.32 o 
 -10   2   1        1.51       -6.56      6.56 o 
  -9   2   1        5.32        1.38      3.27 o 
  -8   2   1      145.77      169.52      6.09 o 
  -7   2   1        1.62        2.37      2.70 o 
  -6   2   1        1.61        4.41      2.51 o 
  -5   2   1      478.16      488.06      8.28 o 
  -4   2   1      359.69      387.58      8.65 o 
  -3   2   1     1660.95     1626.00     25.47 o 
  -2   2   1     2122.54     2109.92     18.44 o 
  -1   2   1       38.56       42.08      2.59 o 
   0   2   1       48.92       48.69      2.45 o 
   1   2   1       19.62       14.67      1.92 o 
   2   2   1        4.67        8.86      2.66 o 
   3   2   1     1515.71     1526.23     12.32 o 
   4   2   1       78.11       95.86      3.03 o 
   5   2   1      790.84      792.86      7.71 o 
   6   2   1       62.73       61.95      2.88 o 
   7   2   1      286.24      283.83      5.20 o 
   8   2   1       19.23       24.45      4.48 o 
   9   2   1      453.97      447.28     10.57 o 
  10   2   1       11.86        7.53      6.80 o 
  11   2   1        2.04       24.26      7.78 o 
  12   2   1       61.37       44.86     10.77 o 
  13   2   1      164.98      202.45     17.17 o 
  14   2   1       12.18       13.32     14.23 o 
 -15   3   1       93.74       44.88     16.60 o 
 -14   3   1        1.26       -8.31      8.85 o 
 -13   3   1       48.55       29.18      9.16 o 
 -12   3   1       32.59        0.16      5.76 o 
 -11   3   1        6.36       10.22      7.00 o 
 -10   3   1        5.10        1.46      5.79 o 
  -9   3   1      112.61      134.44      6.80 o 
  -8   3   1     1938.99     2037.56     27.63 o 
  -7   3   1      512.54      570.57     12.55 o 
  -6   3   1       24.35       27.37      3.57 o 
  -5   3   1        8.92       13.89      2.91 o 
  -4   3   1      216.86      206.43      6.00 o 
  -3   3   1      577.38      534.06      7.92 o 
  -2   3   1        0.03        0.01      1.79 o 
  -1   3   1      296.74      292.35      4.65 o 
   0   3   1     2896.56     2775.70     26.10 o 
   1   3   1       15.40       16.83      1.93 o 
   2   3   1      866.62      877.96     11.99 o 
   3   3   1     1431.01     1465.17     20.08 o 
   4   3   1       20.25       21.78      3.66 o 
   5   3   1       88.35       97.09      4.20 o 
   6   3   1      127.81      102.67      4.76 o 
   7   3   1      264.37      267.25     10.35 o 
   8   3   1     1487.14     1454.22     30.51 o 
   9   3   1      218.16      198.25     12.25 o 
  10   3   1      206.93      194.53     12.51 o 
  11   3   1        7.89       11.33      7.51 o 
  12   3   1       11.58        5.75     14.19 o 
  13   3   1       76.44      100.29     14.29 o 
  14   3   1       10.44       14.08     14.40 o 
 -15   4   1       14.57       12.02      9.76 o 
 -14   4   1       91.91       99.72     12.53 o 
 -13   4   1       47.35       49.07      9.95 o 
 -12   4   1       44.98       39.96     11.45 o 
 -11   4   1       34.58       47.37      9.37 o 
 -10   4   1       55.52       47.09      8.49 o 
  -9   4   1      135.48      161.97     15.51 o 
  -8   4   1      185.22      197.28     12.88 o 
  -7   4   1      196.67      205.72      7.83 o 
  -6   4   1      831.10      820.06     12.25 o 
  -5   4   1       15.83       16.22      3.07 o 
  -4   4   1      154.10      178.24      5.67 o 
  -3   4   1      144.92      138.95      4.72 o 
  -2   4   1      181.60      197.97      6.33 o 
  -1   4   1       40.37       42.73      2.33 o 
   0   4   1      775.39      740.92      8.68 o 
   1   4   1      181.95      211.40      6.06 o 
   2   4   1       32.69       30.97      3.80 o 
   3   4   1     1245.99     1318.35     17.03 o 
   4   4   1        2.64       -3.17      3.17 o 
   5   4   1       14.15       19.39      4.07 o 
   6   4   1      151.51      142.84      7.00 o 
   7   4   1      156.60      150.27     10.04 o 
   8   4   1       44.42       63.38      8.24 o 
   9   4   1       18.23       22.26      8.92 o 
  10   4   1       15.54       29.75     11.52 o 
  11   4   1        1.22        9.02      9.15 o 
  12   4   1      173.35      162.42     15.72 o 
  13   4   1        0.38        9.98     14.15 o 
  14   4   1       17.56      -13.09     13.09 o 
 -15   5   1        9.81       24.25      9.79 o 
 -14   5   1        6.30       -0.28      8.98 o 
 -13   5   1       95.75       94.26     11.68 o 
 -12   5   1       55.64       69.33     10.13 o 
 -11   5   1      425.55      418.16     17.12 o 
 -10   5   1      882.00      820.08     27.71 o 
  -9   5   1      500.02      515.69     17.43 o 
  -8   5   1      194.45      199.06     10.05 o 
  -7   5   1       10.84       16.87      4.41 o 
  -6   5   1        0.45        2.08      3.20 o 
  -5   5   1        4.59        8.98      2.46 o 
  -4   5   1      385.75      393.93      7.78 o 
  -3   5   1      812.78      807.38     10.55 o 
  -2   5   1      147.50      169.28      4.56 o 
  -1   5   1      554.01      516.27      8.28 o 
   0   5   1      581.43      594.02      8.63 o 
   1   5   1      448.07      469.15      9.63 o 
   2   5   1     2162.73     2344.06     24.72 o 
   3   5   1       35.01       36.00      4.49 o 
   4   5   1      289.28      293.92      9.51 o 
   5   5   1       39.22       43.32      5.17 o 
   6   5   1      659.88      666.91     13.69 o 
   7   5   1      433.06      432.71     17.47 o 
   8   5   1      605.53      536.14     27.31 o 
   9   5   1       79.66       81.57     11.34 o 
  10   5   1      163.99      173.73     15.00 o 
  11   5   1        0.06        8.24      9.50 o 
  12   5   1       75.62       98.20     13.89 o 
  13   5   1       18.14      -16.00     16.00 o 
 -15   6   1       49.42       78.13     19.45 o 
 -14   6   1        0.88      -12.80     12.80 o 
 -13   6   1      432.04      474.46     20.37 o 
 -12   6   1       82.15      110.45     11.79 o 
 -11   6   1       92.34       87.69     14.36 o 
 -10   6   1      442.72      426.78     17.07 o 
  -9   6   1      471.52      464.31     13.98 o 
  -8   6   1      157.38      165.75     10.09 o 
  -7   6   1       13.23       13.33      5.67 o 
  -6   6   1      573.60      618.79     12.01 o 
  -5   6   1        6.37        6.05      3.47 o 
  -4   6   1      458.12      489.25      8.82 o 
  -3   6   1      143.44      140.09      4.73 o 
  -2   6   1       15.67       14.08      3.04 o 
  -1   6   1      458.88      467.64      8.91 o 
   0   6   1       29.08       28.23      3.13 o 
   1   6   1      293.45      305.16      9.92 o 
   2   6   1      390.49      367.12     10.31 o 
   3   6   1       61.64       69.14      3.97 o 
   4   6   1        3.10       -0.57      4.55 o 
   5   6   1       96.32       77.53     10.63 o 
   6   6   1      555.45      535.54     14.92 o 
   7   6   1        9.79       16.43      8.15 o 
   8   6   1      126.79      136.94     12.91 o 
   9   6   1       25.38       23.69     17.36 o 
  10   6   1        3.11        1.18     10.55 o 
  11   6   1       34.98       25.86     16.66 o 
  12   6   1       22.45       24.08     16.96 o 
  13   6   1        4.64       51.21     23.76 o 
 -14   7   1       12.51        9.13      9.68 o 
 -13   7   1        8.60        8.94      8.62 o 
 -12   7   1        9.94        9.82     10.26 o 
 -11   7   1        1.73        1.27      9.77 o 
 -10   7   1       68.76       77.69      8.92 o 
  -9   7   1       61.85       55.29      7.17 o 
  -8   7   1      643.57      617.10     15.64 o 
  -7   7   1       73.36       75.36      6.59 o 
  -6   7   1       29.96       38.11      5.14 o 
  -5   7   1        0.08       -3.35      3.35 o 
  -4   7   1      160.00      178.70      6.27 o 
  -3   7   1      496.68      514.74      9.46 o 
  -2   7   1       22.24       19.60      3.02 o 
  -1   7   1        0.77        2.41      3.81 o 
   0   7   1     1482.25     1537.34     18.56 o 
   1   7   1       49.30       56.41      4.52 o 
   2   7   1      206.07      201.86      9.79 o 
   3   7   1       40.39       45.28      5.16 o 
   4   7   1      520.31      532.16     22.44 o 
   5   7   1       11.54       23.57     18.71 o 
   6   7   1      318.18      265.88     20.13 o 
   7   7   1       37.72       40.19     12.26 o 
   8   7   1      254.08      230.28     21.11 o 
   9   7   1       51.42       47.42     22.22 o 
  10   7   1        3.90       22.85     13.08 o 
  11   7   1        4.14       24.22     15.52 o 
  12   7   1        0.46      -17.19     17.19 o 
 -14   8   1       45.34       30.94     10.86 o 
 -13   8   1       28.59       28.07     13.66 o 
 -12   8   1        8.26        7.05     16.86 o 
 -11   8   1      180.80      176.08     16.44 o 
 -10   8   1      998.20      976.40     21.75 o 
  -9   8   1      967.86      956.38     19.26 o 
  -8   8   1        0.21        6.20      5.37 o 
  -7   8   1      106.45      115.45      7.92 o 
  -6   8   1      714.29      690.22     13.59 o 
  -5   8   1      472.59      469.82      9.55 o 
  -4   8   1      206.21      221.25      9.11 o 
  -3   8   1      257.13      268.54      9.03 o 
  -2   8   1       14.53       13.82      4.24 o 
  -1   8   1      118.84      120.48      6.31 o 
   0   8   1        6.78       13.47      3.82 o 
   1   8   1       12.06       14.73      4.55 o 
   2   8   1       34.44       25.27     11.88 o 
   3   8   1      255.00      241.97     19.06 o 
   4   8   1       66.32       70.79     15.76 o 
   5   8   1        0.27       -1.42      8.77 o 
   6   8   1       69.54       49.80     20.99 o 
   7   8   1      181.98      141.60     26.15 o 
   8   8   1      117.12      105.57     16.68 o 
   9   8   1       32.30        9.76     20.11 o 
  10   8   1       91.02       89.43     17.04 o 
  11   8   1       39.75       21.00     13.74 o 
 -14   9   1        0.78       -9.59     11.24 o 
 -13   9   1        1.59        3.68     11.57 o 
 -12   9   1       44.84       48.73     12.59 o 
 -11   9   1        1.46       -3.28      8.02 o 
 -10   9   1        1.74       -0.17      7.31 o 
  -9   9   1      257.28      267.01     11.32 o 
  -8   9   1        2.46       -3.66      5.53 o 
  -7   9   1        0.32       -4.09      4.09 o 
  -6   9   1      111.14      106.37      9.43 o 
  -5   9   1      115.18      123.03      8.61 o 
  -4   9   1      193.14      191.35      9.92 o 
  -3   9   1        0.06       -2.12      4.75 o 
  -2   9   1      363.86      360.23     11.60 o 
  -1   9   1      401.67      410.83     10.52 o 
   0   9   1       79.15       92.48      8.52 o 
   1   9   1        0.00        5.90      9.90 o 
   2   9   1      416.17      406.49     49.12 o 
   3   9   1      656.32      606.18     37.52 o 
   4   9   1       61.97       31.19     11.92 o 
   5   9   1       56.03       24.71     19.15 o 
   6   9   1        2.03       -2.37     18.79 o 
   7   9   1      123.72      124.49     26.02 o 
   8   9   1       18.57       -6.79     17.48 o 
   9   9   1        4.66       18.26     20.34 o 
  10   9   1       22.07       28.82     19.73 o 
  11   9   1       25.51       60.39     22.42 o 
 -12  10   1       18.89       -0.18     13.97 o 
 -11  10   1       44.34       45.52     18.99 o 
 -10  10   1      347.76      349.07     23.19 o 
  -9  10   1       44.26       48.34      9.74 o 
  -8  10   1        1.02        7.51      6.46 o 
  -7  10   1        1.60        1.15      6.14 o 
  -6  10   1        7.60        3.86      7.79 o 
  -5  10   1        7.34        3.92      6.28 o 
  -4  10   1        3.37       -3.55      5.51 o 
  -3  10   1       40.56       23.46      6.88 o 
  -2  10   1      609.15      608.39     17.30 o 
  -1  10   1     2539.30     2551.44     38.82 o 
   0  10   1       57.01       65.69     11.15 o 
   1  10   1        8.98      -10.06     10.06 o 
   2  10   1       16.16       -2.11     14.41 o 
   3  10   1       15.83       21.78     13.55 o 
   4  10   1      112.80      105.14     15.86 o 
   5  10   1       37.32       44.64     22.37 o 
   6  10   1       77.55      120.95     26.33 o 
   7  10   1       11.79       34.76     22.28 o 
   8  10   1       29.87       22.98     22.26 o 
   9  10   1       94.21      131.79     28.94 o 
  10  10   1       32.53       43.56     22.87 o 
 -12  11   1       37.42       37.29     20.19 o 
 -11  11   1       13.36       10.45     17.99 o 
 -10  11   1       36.90       52.58     19.90 o 
  -9  11   1       63.19       52.58     14.73 o 
  -8  11   1       16.08        7.94      7.10 o 
  -7  11   1      215.24      207.52     13.26 o 
  -6  11   1       25.21       22.44      8.86 o 
  -5  11   1      121.68      116.04     13.06 o 
  -4  11   1       88.85      104.12     10.12 o 
  -3  11   1      264.34      250.84     17.10 o 
  -2  11   1       23.87       22.40      9.06 o 
  -1  11   1       13.51       11.15      8.75 o 
   0  11   1      681.13      588.67     28.35 o 
   1  11   1      214.38      204.59     25.26 o 
   2  11   1       23.45       11.85     12.29 o 
   3  11   1       22.26       31.30     13.66 o 
   4  11   1        0.76       13.46     19.70 o 
   5  11   1       11.36       11.81     18.79 o 
   6  11   1        0.03       -1.13     19.73 o 
   7  11   1       40.48       52.49     25.88 o 
   8  11   1       76.67       47.68     25.30 o 
   9  11   1       32.60       58.46     25.46 o 
 -12  12   1        0.60       -0.66     18.69 o 
 -11  12   1       50.67       96.88     23.89 o 
 -10  12   1        0.09       26.92     18.71 o 
  -9  12   1        6.09        1.47     12.29 o 
  -8  12   1       59.09       67.43     10.81 o 
  -7  12   1       29.16       19.80     10.19 o 
  -6  12   1       85.62       82.81     14.71 o 
  -5  12   1      359.44      346.42     27.10 o 
  -4  12   1       13.48       25.55      9.98 o 
  -3  12   1      194.37      179.31     16.24 o 
  -2  12   1      538.27      531.57     22.35 o 
  -1  12   1        2.58       -7.25      7.25 o 
   0  12   1      478.64      484.01     27.77 o 
   1  12   1      109.13       81.78     16.80 o 
   2  12   1       18.52       15.79     13.31 o 
   3  12   1      264.90      297.46     24.81 o 
   4  12   1       12.66        9.20     21.79 o 
   5  12   1       87.61       56.82     26.28 o 
   6  12   1       41.27       28.59     24.87 o 
   7  12   1       49.13       53.33     26.82 o 
 -10  13   1       26.88       38.47     18.71 o 
  -9  13   1        0.01        0.58      8.97 o 
  -8  13   1      137.13      131.79     18.04 o 
  -7  13   1      205.25      208.01     21.19 o 
  -6  13   1      105.33       83.46     41.23 o 
  -5  13   1        1.46       17.43     18.35 o 
  -4  13   1       12.00       12.46     11.01 o 
  -3  13   1      310.96      316.79     25.13 o 
  -2  13   1      264.91      235.95     22.28 o 
  -1  13   1       26.35       45.10     22.19 o 
   0  13   1       12.02        8.22     18.44 o 
   1  13   1       41.92       56.78     24.37 o 
   2  13   1       48.47       25.16     21.88 o 
   3  13   1      180.69      159.83     33.90 o 
   4  13   1       70.16       66.53     27.17 o 
   5  13   1        2.74      -19.05     19.05 o 
   6  13   1       12.92       49.49     27.19 o 
  -9  14   1       42.06       71.51     16.49 o 
  -8  14   1       24.28       33.22     13.23 o 
  -7  14   1        0.26        0.71     10.92 o 
  -6  14   1       14.15       14.61     13.02 o 
  -5  14   1      154.48      158.57     20.00 o 
  -4  14   1       12.95       14.15     12.18 o 
  -3  14   1      258.59      228.28     23.20 o 
  -2  14   1       18.27       30.17     21.46 o 
  -1  14   1        5.00       39.95     23.20 o 
   0  14   1       15.84       86.60     28.26 o 
   1  14   1        0.17       10.25     22.95 o 
   2  14   1        7.51       -3.26     22.21 o 
   3  14   1       32.63       28.66     26.75 o 
   4  14   1        8.60        2.94     24.23 o 
  -7  15   1        0.35       12.14     12.40 o 
  -6  15   1        8.85        5.71     12.20 o 
  -5  15   1       25.58        3.77     14.02 o 
  -4  15   1       84.98       78.30     17.28 o 
  -3  15   1       66.00       69.54     17.71 o 
  -2  15   1       40.00       25.44     24.98 o 
  -1  15   1       82.07       86.44     29.63 o 
   0  15   1       19.54       26.94     24.15 o 
   1  15   1       43.47       16.33     24.68 o 
   2  15   1        0.10       -5.11     25.76 o 
   1 -17   2        7.11       -0.09     14.10 o 
   2 -17   2       81.45       79.07     18.02 o 
   3 -17   2      104.29      131.71     21.65 o 
   4 -17   2       10.61       -4.81     11.20 o 
   5 -17   2       45.72       29.36     24.33 o 
  -3 -16   2       49.76        9.58     25.25 o 
  -2 -16   2       18.46       52.47     26.80 o 
  -1 -16   2       12.96       -2.42     21.49 o 
   0 -16   2        0.93      -12.89     12.89 o 
   1 -16   2       36.84       22.22     14.63 o 
   2 -16   2       21.40       21.16     13.90 o 
   3 -16   2        0.47      -12.19     16.47 o 
   4 -16   2      130.99      138.11     20.70 o 
   5 -16   2      154.74      150.63     21.17 o 
   6 -16   2       20.68       20.89     13.84 o 
   7 -16   2      231.75      247.88     25.44 o 
   8 -16   2        0.88       -1.82     11.65 o 
  -5 -15   2       24.26       64.89     28.58 o 
  -4 -15   2        3.30      -14.45     21.93 o 
  -3 -15   2       79.13       79.68     27.60 o 
  -2 -15   2        0.50       26.22     22.26 o 
  -1 -15   2       13.62       13.06     21.33 o 
   0 -15   2        7.79       -2.92     11.24 o 
   1 -15   2        5.23       -3.39     11.30 o 
   2 -15   2       22.49       29.12     27.61 o 
   3 -15   2       36.64       19.45     11.45 o 
   4 -15   2      113.03      143.83     20.03 o 
   5 -15   2        3.40       -7.24     11.14 o 
   6 -15   2       55.51       69.63     15.89 o 
   7 -15   2        0.00        6.06     14.98 o 
   8 -15   2        3.80       -0.50     11.40 o 
   9 -15   2       16.08       28.76     12.95 o 
  10 -15   2       55.02       88.41     24.22 o 
  -6 -14   2       65.04       75.50     27.41 o 
  -5 -14   2       89.17       90.75     29.01 o 
  -4 -14   2       68.27       67.51     25.41 o 
  -3 -14   2       16.10        6.38     20.72 o 
  -2 -14   2       13.11       27.34     14.58 o 
  -1 -14   2        4.87       -9.72      9.72 o 
   0 -14   2        4.26       -1.97      9.23 o 
   1 -14   2        2.55       -6.71      9.25 o 
   2 -14   2       17.30       34.12     11.84 o 
   3 -14   2      125.38      153.76     19.47 o 
   4 -14   2       86.93       91.14     15.39 o 
   5 -14   2       59.05       54.66     13.13 o 
   6 -14   2        0.11       -3.90      9.89 o 
   7 -14   2       39.71       59.61     14.37 o 
   8 -14   2      187.44      193.30     20.96 o 
   9 -14   2        0.53       11.16     10.93 o 
  10 -14   2       82.32       94.94     23.45 o 
  11 -14   2       51.71       54.77     20.25 o 
  -8 -13   2      122.30      145.85     32.18 o 
  -7 -13   2      277.58      328.61     40.29 o 
  -6 -13   2      123.65      158.41     31.73 o 
  -5 -13   2       26.76       63.90     25.05 o 
  -4 -13   2       35.83       36.29     21.74 o 
  -3 -13   2      103.99      114.25     26.66 o 
  -2 -13   2        6.88      -11.21     11.21 o 
  -1 -13   2        6.26        6.44      9.98 o 
   0 -13   2        2.59       -2.81      9.09 o 
   1 -13   2       91.91       89.41     17.36 o 
   2 -13   2        3.35        1.42     10.47 o 
   3 -13   2      112.38      132.39     38.23 o 
   4 -13   2      125.97      145.86     18.07 o 
   5 -13   2      119.36      102.24     15.16 o 
   6 -13   2       45.31       26.04     11.05 o 
   7 -13   2        8.10       10.81     13.64 o 
   8 -13   2        0.03       -5.71     11.71 o 
   9 -13   2       95.77       98.25     22.99 o 
  10 -13   2      189.67      234.21     31.42 o 
  11 -13   2        2.36       14.73     16.42 o 
  12 -13   2        0.44      -15.19     15.19 o 
  -9 -12   2       16.66       -0.71     22.19 o 
  -8 -12   2        6.87       -1.16     19.33 o 
  -7 -12   2       16.75       25.68     22.35 o 
  -6 -12   2      378.68      413.03     41.70 o 
  -5 -12   2       43.24       26.04     20.92 o 
  -4 -12   2        4.92       -0.68     16.31 o 
  -3 -12   2       59.46       65.64     14.82 o 
  -2 -12   2       17.19        7.70     18.04 o 
  -1 -12   2        0.59        6.96      8.66 o 
   0 -12   2      722.47      643.35     28.13 o 
   1 -12   2      294.54      314.05     23.48 o 
   2 -12   2      241.94      273.32     21.32 o 
   3 -12   2        8.69        9.82      6.63 o 
   4 -12   2       33.80       17.86     24.72 o 
   5 -12   2      227.28      236.75     20.49 o 
   6 -12   2       20.22       16.27     12.53 o 
   7 -12   2      105.72      100.24     20.23 o 
   8 -12   2       56.56       50.33     16.94 o 
   9 -12   2       44.77       38.26     16.82 o 
  10 -12   2       74.82       63.03     19.75 o 
  11 -12   2       25.04       59.03     28.29 o 
  12 -12   2        0.02      -16.26     16.26 o 
  -9 -11   2        0.18      -18.00     18.00 o 
  -8 -11   2       56.14       74.83     23.94 o 
  -7 -11   2       92.10      108.81     25.30 o 
  -6 -11   2       39.18       39.21     20.32 o 
  -5 -11   2        3.50      -11.87     16.21 o 
  -4 -11   2      250.66      214.58     19.23 o 
  -3 -11   2       74.69       68.60     39.50 o 
  -2 -11   2      732.21      687.04     22.45 o 
  -1 -11   2       13.68       13.84      9.01 o 
   0 -11   2      126.84      125.12     14.68 o 
   1 -11   2       60.99       58.34      7.12 o 
   2 -11   2       23.17       16.27      7.05 o 
   3 -11   2        2.46       -2.24      5.39 o 
   4 -11   2      113.59       95.44     12.55 o 
   5 -11   2      239.84      251.68     27.79 o 
   6 -11   2        0.11        1.76     10.28 o 
   7 -11   2       51.35       36.86     14.56 o 
   8 -11   2        0.54       -6.99      7.89 o 
   9 -11   2       72.35       65.60     10.21 o 
  10 -11   2       39.03       39.44      9.78 o 
  11 -11   2      179.04      214.98     16.82 o 
  12 -11   2       25.17        3.42     18.98 o 
  13 -11   2       46.24       11.26     21.78 o 
 -11 -10   2       14.17       12.57     19.86 o 
 -10 -10   2       32.78       51.67     19.52 o 
  -9 -10   2       77.79       90.43     16.37 o 
  -8 -10   2       68.39       60.15     29.57 o 
  -7 -10   2       31.95       34.11     12.34 o 
  -6 -10   2       21.37        6.87     17.35 o 
  -5 -10   2        1.25      -12.74     14.39 o 
  -4 -10   2        2.03        5.96     10.49 o 
  -3 -10   2      227.30      231.49     24.60 o 
  -2 -10   2      252.35      283.17     18.18 o 
  -1 -10   2       10.64       16.01      5.02 o 
   0 -10   2       15.26       14.16      4.63 o 
   1 -10   2      223.27      223.83      9.49 o 
   2 -10   2      232.78      245.72     10.17 o 
   3 -10   2        9.31        4.93      6.38 o 
   4 -10   2      308.01      313.00     15.43 o 
   5 -10   2        5.14       -0.75      5.52 o 
   6 -10   2      179.79      211.91     17.12 o 
   7 -10   2       48.25       27.21     17.91 o 
   8 -10   2       48.20       51.45      8.76 o 
   9 -10   2        0.54       -6.41      6.41 o 
  10 -10   2      379.65      362.60     17.72 o 
  11 -10   2       77.99       90.94     12.39 o 
  12 -10   2        7.94       27.71     11.77 o 
  13 -10   2       30.02       51.19     23.18 o 
  14 -10   2       15.16       14.02     16.04 o 
 -12  -9   2        3.09        5.09     21.04 o 
 -11  -9   2        9.36      -14.47     15.93 o 
 -10  -9   2        5.35       12.01     15.79 o 
  -9  -9   2       21.36       22.55     11.74 o 
  -8  -9   2        1.04       10.45     26.60 o 
  -7  -9   2       33.68       41.85     16.44 o 
  -6  -9   2      479.64      427.74     21.25 o 
  -5  -9   2      149.06      130.54     13.96 o 
  -4  -9   2       84.47       80.43     12.89 o 
  -3  -9   2       84.49       99.84     13.24 o 
  -2  -9   2        1.41       -2.65      3.40 o 
  -1  -9   2      454.85      482.18     10.72 o 
   0  -9   2      182.45      171.18      6.75 o 
   1  -9   2      473.47      456.17      8.95 o 
   2  -9   2        0.14        0.94      3.82 o 
   3  -9   2        0.07       -3.26      3.41 o 
   4  -9   2       20.23       19.81      5.13 o 
   5  -9   2      104.31       98.99      9.22 o 
   6  -9   2       82.70       60.97      9.97 o 
   7  -9   2      199.89      197.14     27.12 o 
   8  -9   2      941.50      905.46     23.48 o 
   9  -9   2      147.83      152.15     12.63 o 
  10  -9   2      581.08      576.28     14.87 o 
  11  -9   2      293.63      323.24     14.53 o 
  12  -9   2       57.69       65.14     16.24 o 
  13  -9   2        4.83        9.47     16.87 o 
  14  -9   2        9.18       20.92      9.73 o 
 -12  -8   2        4.02        6.85     18.13 o 
 -11  -8   2       43.79       66.19     21.85 o 
 -10  -8   2       58.72       83.81     19.67 o 
  -9  -8   2      108.61       79.74     13.66 o 
  -8  -8   2      262.61      224.48     30.36 o 
  -7  -8   2        5.68       -5.77      6.47 o 
  -6  -8   2       77.39       60.58     16.99 o 
  -5  -8   2        7.52       13.18      8.22 o 
  -4  -8   2       51.09       68.72      8.51 o 
  -3  -8   2       14.40       10.97      3.72 o 
  -2  -8   2       23.34       18.32      3.47 o 
  -1  -8   2        9.66       17.22      2.95 o 
   0  -8   2      125.48      151.93      5.34 o 
   1  -8   2       76.06       86.86      4.46 o 
   2  -8   2       20.45       15.06      4.21 o 
   3  -8   2        0.11        3.29      3.00 o 
   4  -8   2       33.84       32.20      4.55 o 
   5  -8   2      968.60      970.52     17.51 o 
   6  -8   2      116.56      143.55      8.97 o 
   7  -8   2       95.37       95.50      9.63 o 
   8  -8   2      583.86      559.95     13.46 o 
   9  -8   2       98.26      118.77     11.17 o 
  10  -8   2      505.29      492.38     20.71 o 
  11  -8   2       12.52       27.01     12.70 o 
  12  -8   2       10.68       18.16      8.11 o 
  13  -8   2       12.94       15.89      9.10 o 
  14  -8   2        5.33        4.67      9.39 o 
 -13  -7   2       11.74       10.95     20.85 o 
 -12  -7   2       86.63      100.32     26.98 o 
 -11  -7   2        1.37       -6.77     12.17 o 
 -10  -7   2       49.16       60.05     13.37 o 
  -9  -7   2        2.90       22.36     10.35 o 
  -8  -7   2      130.32      128.44     12.65 o 
  -7  -7   2       53.00       61.66      9.07 o 
  -6  -7   2       21.07       39.39     14.31 o 
  -5  -7   2       57.13       56.10      6.51 o 
  -4  -7   2      466.76      491.79     11.07 o 
  -3  -7   2        0.10        6.05      2.70 o 
  -2  -7   2      343.45      331.75      8.78 o 
  -1  -7   2      648.27      726.98      9.75 o 
   0  -7   2        6.47        7.22      2.46 o 
   1  -7   2     1613.76     1716.27     19.11 o 
   2  -7   2        4.48        2.37      2.87 o 
   3  -7   2       67.77       76.86      4.82 o 
   4  -7   2      524.36      583.40      9.93 o 
   5  -7   2        4.66       10.91      3.57 o 
   6  -7   2        0.30       -0.24      2.56 o 
   7  -7   2       42.11       49.44      5.35 o 
   8  -7   2     1175.66     1209.45     19.67 o 
   9  -7   2      348.57      343.03     16.17 o 
  10  -7   2      178.45      185.09     12.43 o 
  11  -7   2       13.72        0.97      6.90 o 
  12  -7   2        7.96        6.96      6.60 o 
  13  -7   2       15.40        6.28      9.12 o 
  14  -7   2       28.54       44.06     10.68 o 
  15  -7   2       21.78       18.44     10.36 o 
 -13  -6   2       10.22       36.96     16.96 o 
 -12  -6   2        0.02        3.86     12.98 o 
 -11  -6   2        4.73       12.87     11.63 o 
 -10  -6   2        4.08       11.27     11.02 o 
  -9  -6   2      206.12      202.93     14.58 o 
  -8  -6   2        5.38        3.84      9.46 o 
  -7  -6   2      193.94      193.31     13.00 o 
  -6  -6   2       28.77       46.38      4.83 o 
  -5  -6   2        0.00       -0.36      2.27 o 
  -4  -6   2       25.09       25.84      3.46 o 
  -3  -6   2      422.69      461.08      8.55 o 
  -2  -6   2     3059.93     3250.57     27.84 o 
  -1  -6   2     1159.85     1172.28     11.78 o 
   0  -6   2      296.00      295.70      6.23 o 
   1  -6   2      177.55      189.01      6.87 o 
   2  -6   2      325.73      369.31      7.66 o 
   3  -6   2        2.80        0.38      2.68 o 
   4  -6   2        9.05        8.13      2.92 o 
   5  -6   2      815.93      881.97     10.17 o 
   6  -6   2     1101.38     1135.25     14.67 o 
   7  -6   2       49.28       59.99      5.15 o 
   8  -6   2       12.39       17.63      4.80 o 
   9  -6   2        3.99       10.25      6.07 o 
  10  -6   2        0.08        3.10      6.81 o 
  11  -6   2      118.01      111.18      9.55 o 
  12  -6   2        0.72        3.89      5.74 o 
  13  -6   2       45.71       29.72      8.11 o 
  14  -6   2        8.94       -5.67      8.25 o 
  15  -6   2        3.54       -1.98      9.97 o 
 -14  -5   2       14.64       58.52     17.57 o 
 -13  -5   2       90.27       99.06     19.86 o 
 -12  -5   2       34.55       68.82     16.88 o 
 -11  -5   2       50.16       42.78     13.83 o 
 -10  -5   2       19.53       13.11     11.63 o 
  -9  -5   2       46.24       56.03      9.31 o 
  -8  -5   2       21.09       18.59      7.91 o 
  -7  -5   2      652.67      664.98     15.53 o 
  -6  -5   2      198.61      260.42      6.89 o 
  -5  -5   2      321.57      359.40      6.41 o 
  -4  -5   2        8.07        9.73      2.40 o 
  -3  -5   2      762.50      773.54     10.94 o 
  -2  -5   2     2113.57     2146.63     18.07 o 
  -1  -5   2      934.98      946.85      8.63 o 
   0  -5   2     3705.54     3644.95     28.28 o 
   1  -5   2     1961.51     1948.83     18.26 o 
   2  -5   2       29.72       33.28      3.22 o 
   3  -5   2       28.81       36.57      3.82 o 
   4  -5   2       68.32       70.04      2.98 o 
   5  -5   2      267.50      295.17      6.81 o 
   6  -5   2       11.72        5.99      2.90 o 
   7  -5   2        6.62        5.18      3.47 o 
   8  -5   2        0.14       -0.32      3.31 o 
   9  -5   2      348.52      350.74     15.98 o 
  10  -5   2       15.35       15.83      6.11 o 
  11  -5   2      311.59      301.11     13.65 o 
  12  -5   2      130.07      117.01      9.84 o 
  13  -5   2        1.53        9.28      6.75 o 
  14  -5   2        0.91        3.35      7.97 o 
  15  -5   2      117.27      121.43     13.94 o 
 -14  -4   2      164.78      181.61     24.12 o 
 -13  -4   2        3.66        7.69     14.37 o 
 -12  -4   2       62.73       69.30     15.58 o 
 -11  -4   2       38.08       24.08     12.74 o 
 -10  -4   2        2.86       -6.98     10.02 o 
  -9  -4   2      144.62      164.91     12.51 o 
  -8  -4   2      407.60      383.28     14.61 o 
  -7  -4   2       19.28       15.37      5.50 o 
  -6  -4   2      253.48      278.42     13.76 o 
  -5  -4   2      129.23      165.48      5.21 o 
  -4  -4   2      461.63      583.11      9.89 o 
  -3  -4   2     1239.80     1385.20     20.08 o 
  -2  -4   2      405.27      402.68      6.26 o 
  -1  -4   2     1274.68     1205.34      9.69 o 
   0  -4   2     6739.99     6622.12     47.63 o 
   1  -4   2     6372.86     6301.25     48.94 o 
   2  -4   2      965.09      996.24     12.25 o 
   3  -4   2     2733.43     2647.92     22.25 o 
   4  -4   2     1434.75     1389.79     13.82 o 
   5  -4   2     2074.55     2080.97     19.54 o 
   6  -4   2       35.81       44.79      3.55 o 
   7  -4   2      742.25      770.59     12.53 o 
   8  -4   2        4.76        6.58      4.24 o 
   9  -4   2      331.36      327.43      9.97 o 
  10  -4   2      400.34      366.91     17.89 o 
  11  -4   2        8.59        5.20      5.79 o 
  12  -4   2      198.89      197.88     12.41 o 
  13  -4   2        2.49       -5.46      9.30 o 
  14  -4   2       11.32        6.74     10.60 o 
  15  -4   2       54.11       60.27     11.72 o 
 -14  -3   2      106.18      148.66     22.33 o 
 -13  -3   2        1.37       -2.78     13.98 o 
 -12  -3   2        0.13      -11.51     11.51 o 
 -11  -3   2       60.07       44.88     20.36 o 
 -10  -3   2      283.69      305.47     23.14 o 
  -9  -3   2      246.26      256.44     15.53 o 
  -8  -3   2      494.31      505.22     12.42 o 
  -7  -3   2        9.71        8.94      4.40 o 
  -6  -3   2        4.79       -3.86      3.86 o 
  -5  -3   2     3382.54     3523.26     47.43 o 
  -4  -3   2      181.24      180.10      5.56 o 
  -3  -3   2     1814.71     1636.01    111.44 o 
  -2  -3   2      289.76      288.77      5.26 o 
  -1  -3   2        2.01        4.93      1.78 o 
   0  -3   2    13229.26    12830.82     89.96 o 
   1  -3   2    41708.59    40272.02    267.68 o 
   2  -3   2     4796.84     4670.72     33.06 o 
   3  -3   2     1830.01     1759.82     13.94 o 
   4  -3   2     1708.09     1666.71     14.98 o 
   5  -3   2      242.68      252.92      5.38 o 
   6  -3   2     1084.49     1162.63     14.39 o 
   7  -3   2     1489.05     1605.14     22.18 o 
   8  -3   2      416.53      443.17      9.96 o 
   9  -3   2      449.78      440.04     10.46 o 
  10  -3   2      320.20      290.25      9.33 o 
  11  -3   2        3.80       -5.16      5.16 o 
  12  -3   2       87.06       62.03      7.94 o 
  13  -3   2       11.96       11.20      8.67 o 
  14  -3   2       91.02      132.69     23.16 o 
  15  -3   2      305.38      368.02     18.77 o 
 -15  -2   2       62.61       37.49     27.49 o 
 -14  -2   2       27.73       48.26     17.29 o 
 -13  -2   2       30.39       30.69     27.33 o 
 -12  -2   2        0.90       -1.53     11.80 o 
 -11  -2   2       61.20       74.47     15.55 o 
 -10  -2   2      838.76      805.57     19.82 o 
  -9  -2   2      207.32      216.36      9.63 o 
  -8  -2   2       21.45       15.84      4.89 o 
  -7  -2   2       74.50       84.92      7.69 o 
  -6  -2   2       10.95        7.88      3.60 o 
  -5  -2   2      755.30      800.98     13.32 o 
  -4  -2   2      180.60      188.21      9.10 o 
  -3  -2   2        9.22       11.54      2.04 o 
  -2  -2   2     1456.87     1344.76     18.56 o 
  -1  -2   2      171.05      152.34      3.89 o 
   0  -2   2     3390.36     3113.58     24.80 o 
   1  -2   2      333.77      326.61      6.10 o 
   2  -2   2     1824.54     1742.88     13.06 o 
   3  -2   2      984.37      932.36      9.81 o 
   4  -2   2        1.06        3.58      2.03 o 
   5  -2   2      351.39      379.12      5.94 o 
   6  -2   2      415.85      484.10      7.08 o 
   7  -2   2      512.45      562.47      8.17 o 
   8  -2   2      150.83      165.30      6.56 o 
   9  -2   2        2.67       -0.77      4.04 o 
  10  -2   2      134.50      127.77      7.92 o 
  11  -2   2       40.48       35.33      6.41 o 
  12  -2   2        2.30        5.14      8.27 o 
  13  -2   2        0.05       -1.54      8.55 o 
  14  -2   2        1.84        2.37      9.15 o 
  15  -2   2       16.48       20.38     14.66 o 
 -15  -1   2      117.97      124.06     19.58 o 
 -14  -1   2       47.15       82.87     18.72 o 
 -13  -1   2       25.28       38.13     10.98 o 
 -12  -1   2      248.89      251.63     20.50 o 
 -11  -1   2        5.46       15.03      8.91 o 
 -10  -1   2      176.96      172.84     11.39 o 
  -9  -1   2     1582.95     1607.13     24.07 o 
  -8  -1   2        0.02        1.37      4.41 o 
  -7  -1   2        1.35        3.01      2.95 o 
  -6  -1   2      137.51      129.39      4.09 o 
  -5  -1   2       68.08       87.58      4.53 o 
  -4  -1   2      730.14      753.75     11.17 o 
  -3  -1   2       61.66       60.33      3.52 o 
  -2  -1   2     9060.54     8519.84     98.13 o 
  -1  -1   2     1090.89     1051.85     17.99 o 
   0  -1   2       45.00       25.90      3.48 o 
   1  -1   2     3810.29     3534.70     23.12 o 
   2  -1   2     3632.83     3399.31     21.66 o 
   3  -1   2        4.74        6.52      1.68 o 
   4  -1   2      320.25      327.82      5.02 o 
   5  -1   2      131.94      125.75      3.78 o 
   6  -1   2      711.17      768.98      8.83 o 
   7  -1   2      453.34      446.47      7.03 o 
   8  -1   2       83.98       94.99      4.69 o 
   9  -1   2      195.37      219.20      8.20 o 
  10  -1   2      402.21      379.56     11.12 o 
  11  -1   2       44.85       33.56      6.50 o 
  12  -1   2        9.96       22.95      7.29 o 
  13  -1   2       17.60       23.26      9.10 o 
  14  -1   2       22.53       23.63     19.91 o 
  15  -1   2        4.25       -3.78     17.11 o 
 -15   0   2       10.46       16.90     14.80 o 
 -14   0   2       25.78       33.14     14.15 o 
 -13   0   2       25.84       19.91     10.10 o 
 -12   0   2      357.47      335.02     19.81 o 
 -11   0   2        1.77        1.97      6.97 o 
 -10   0   2        0.00        7.25      4.94 o 
  -9   0   2        9.11        4.18      5.07 o 
  -8   0   2      187.20      200.20      5.89 o 
  -7   0   2       12.20        9.49      2.14 o 
  -6   0   2        3.49        3.99      1.97 o 
  -5   0   2      132.91      149.23      4.50 o 
  -4   0   2      104.72      111.13      4.56 o 
  -3   0   2      937.37      885.35     11.43 o 
  -2   0   2     6926.12     6542.64     53.87 o 
  -1   0   2      112.72       95.77      3.33 o 
   0   0   2       10.90       14.43      1.80 o 
   1   0   2     1839.60     1560.53     12.71 o 
   2   0   2       99.38       96.19      2.56 o 
   3   0   2      228.15      225.67      3.72 o 
   4   0   2     3383.98     3278.02     23.20 o 
   5   0   2      192.15      198.37      4.29 o 
   6   0   2        5.48        5.16      2.10 o 
   7   0   2      214.46      215.75      5.38 o 
   8   0   2      219.01      209.85      5.75 o 
   9   0   2      113.58      126.71      6.77 o 
  10   0   2        3.86        5.92      6.35 o 
  11   0   2       76.66       79.99      7.79 o 
  12   0   2        6.99        7.99      6.39 o 
  13   0   2        6.57       15.20     12.93 o 
  14   0   2       17.13       32.51     17.81 o 
  15   0   2        5.22        5.30     14.76 o 
 -15   1   2      101.68      103.53     18.58 o 
 -14   1   2       21.31       37.15     14.95 o 
 -13   1   2       18.43       22.35     12.07 o 
 -12   1   2        8.02        2.41      6.23 o 
 -11   1   2       31.38       37.06      7.16 o 
 -10   1   2      105.09       91.27      7.64 o 
  -9   1   2        0.08       -5.10      5.10 o 
  -8   1   2       58.49       60.06      6.64 o 
  -7   1   2       37.34       33.99      3.24 o 
  -6   1   2     1990.95     2074.00     20.47 o 
  -5   1   2       34.54       27.81      3.29 o 
  -4   1   2      548.44      543.29      9.40 o 
  -3   1   2     5820.06     5740.52     53.35 o 
  -2   1   2    22935.89    21858.08    320.84 o 
  -1   1   2    26053.99    25023.54    202.94 o 
   0   1   2     1268.07     1230.57     12.57 o 
   1   1   2     2265.20     2070.46     19.34 o 
   2   1   2       47.52       57.50      2.22 o 
   3   1   2      160.18      143.52      3.25 o 
   4   1   2        0.88       -1.25      1.25 o 
   5   1   2      484.66      494.84      6.31 o 
   6   1   2       11.28       15.69      2.34 o 
   7   1   2        4.48        4.57      3.18 o 
   8   1   2      498.17      495.83     10.04 o 
   9   1   2       24.30       24.30      5.99 o 
  10   1   2        0.05       -4.27      5.19 o 
  11   1   2       14.36       11.86      5.75 o 
  12   1   2       42.62       53.70      9.26 o 
  13   1   2        0.44       -4.03     21.40 o 
  14   1   2       55.90       88.72     17.56 o 
 -15   2   2      151.07      167.22     21.11 o 
 -14   2   2       70.57      129.29     18.83 o 
 -13   2   2       91.04       97.03     10.63 o 
 -12   2   2        5.23       10.30      6.91 o 
 -11   2   2      241.48      250.11     23.23 o 
 -10   2   2        0.71       10.49      5.55 o 
  -9   2   2        0.00       -5.29      5.29 o 
  -8   2   2        2.88       -1.22      2.83 o 
  -7   2   2       84.05       80.56      5.24 o 
  -6   2   2     1858.41     1881.06     21.46 o 
  -5   2   2       14.79       19.32      2.89 o 
  -4   2   2      404.16      418.42      7.68 o 
  -3   2   2     1663.70     1658.98     17.31 o 
  -2   2   2     1362.50     1334.66     13.27 o 
  -1   2   2      256.17      223.43      4.41 o 
   0   2   2       19.82       25.76      2.53 o 
   1   2   2      616.55      607.53      9.31 o 
   2   2   2       25.16       26.18      2.24 o 
   3   2   2       16.71       11.54      1.74 o 
   4   2   2      121.12      133.57      3.65 o 
   5   2   2       86.51       72.48      3.23 o 
   6   2   2      505.62      479.99      7.08 o 
   7   2   2      111.83      113.64      3.86 o 
   8   2   2      199.93      213.13     10.84 o 
   9   2   2     1683.66     1606.11     27.48 o 
  10   2   2        1.83       -1.06      6.74 o 
  11   2   2       39.12       33.08      8.28 o 
  12   2   2       52.42       63.02      9.37 o 
  13   2   2       64.78       96.65     39.93 o 
  14   2   2       71.13       44.43     16.41 o 
 -15   3   2       50.62        8.45     16.37 o 
 -14   3   2        0.02       -0.26      7.21 o 
 -13   3   2        1.47       -7.93      7.93 o 
 -12   3   2       15.79       20.30      8.53 o 
 -11   3   2        0.15        4.47     12.37 o 
 -10   3   2       26.47       37.56      7.48 o 
  -9   3   2       51.45       61.67      6.49 o 
  -8   3   2       56.50       60.61      5.52 o 
  -7   3   2      665.76      673.87     12.53 o 
  -6   3   2       27.49       36.85      3.61 o 
  -5   3   2     1812.26     1845.31     18.18 o 
  -4   3   2       49.64       44.72      3.30 o 
  -3   3   2        0.68       -0.10      2.22 o 
  -2   3   2       18.89       19.29      2.79 o 
  -1   3   2      169.31      182.19      5.67 o 
   0   3   2        0.90        0.49      1.98 o 
   1   3   2      656.51      658.54      7.66 o 
   2   3   2      207.04      202.99      5.46 o 
   3   3   2        9.85        6.86      2.86 o 
   4   3   2       50.95       56.78      3.69 o 
   5   3   2      145.57      164.61      5.56 o 
   6   3   2      349.83      365.21      6.58 o 
   7   3   2     2040.94     1987.05     22.62 o 
   8   3   2      794.42      779.72     19.28 o 
   9   3   2       19.15       18.45      7.44 o 
  10   3   2       15.01       25.51      8.02 o 
  11   3   2       47.90       47.42     11.29 o 
  12   3   2      481.51      543.10     19.09 o 
  13   3   2        1.23       -2.34     10.41 o 
  14   3   2        9.99       -1.93     13.33 o 
 -15   4   2      132.44      139.24     21.86 o 
 -14   4   2       20.41       23.38      9.65 o 
 -13   4   2        0.59       -1.54      8.40 o 
 -12   4   2        1.17       -1.12      7.93 o 
 -11   4   2        3.48        3.75      6.81 o 
 -10   4   2       49.69       22.70     10.42 o 
  -9   4   2      767.80      820.20     19.35 o 
  -8   4   2      279.74      291.70      9.56 o 
  -7   4   2      254.83      272.95      8.13 o 
  -6   4   2        5.17        2.71      3.16 o 
  -5   4   2      371.18      413.38      7.90 o 
  -4   4   2       36.38       39.47      3.37 o 
  -3   4   2      305.55      322.15      6.02 o 
  -2   4   2      232.54      242.40      5.06 o 
  -1   4   2      161.68      181.86      4.46 o 
   0   4   2       44.27       40.34      3.32 o 
   1   4   2       61.20       55.19      3.41 o 
   2   4   2      952.37     1023.47     10.90 o 
   3   4   2        0.00        2.58      2.56 o 
   4   4   2        9.57        8.48      3.96 o 
   5   4   2      128.29      146.21      7.47 o 
   6   4   2       11.40       12.59      5.41 o 
   7   4   2        0.89        3.61      6.58 o 
   8   4   2      307.28      316.34     13.73 o 
   9   4   2       81.12       99.78      9.81 o 
  10   4   2       17.25       24.94      7.64 o 
  11   4   2       85.66       90.68     12.78 o 
  12   4   2        3.74        6.34      9.14 o 
  13   4   2       56.44       54.71     16.99 o 
 -15   5   2       21.42       28.33     10.44 o 
 -14   5   2       22.73       13.33     11.52 o 
 -13   5   2       27.67       30.27      9.75 o 
 -12   5   2       46.17       30.75     14.24 o 
 -11   5   2       17.34       10.02     12.79 o 
 -10   5   2       15.69        0.06     10.86 o 
  -9   5   2       26.15       31.65      8.15 o 
  -8   5   2      742.40      762.72     13.42 o 
  -7   5   2      133.83      126.65      6.58 o 
  -6   5   2       49.79       52.20      4.76 o 
  -5   5   2      706.19      728.32     10.84 o 
  -4   5   2       80.48       82.68      4.86 o 
  -3   5   2      274.31      274.31      5.85 o 
  -2   5   2      490.01      509.79      7.29 o 
  -1   5   2      280.37      283.16      7.71 o 
   0   5   2        0.29       -2.01      2.01 o 
   1   5   2      180.12      184.76      7.13 o 
   2   5   2      553.27      634.89     10.86 o 
   3   5   2      183.70      197.35     10.36 o 
   4   5   2      225.66      225.31     10.47 o 
   5   5   2     1321.85     1276.86     19.66 o 
   6   5   2     2336.53     2287.06     29.71 o 
   7   5   2       82.08       91.96      8.81 o 
   8   5   2      339.76      342.48     17.35 o 
   9   5   2       33.53       32.40     16.03 o 
  10   5   2       52.37       66.24     11.75 o 
  11   5   2        2.55        8.27     11.39 o 
  12   5   2       55.24       49.93     14.78 o 
  13   5   2       23.19       39.27     24.20 o 
 -15   6   2      126.72      113.59     21.91 o 
 -14   6   2       23.73       21.23     10.05 o 
 -13   6   2        2.87       -3.28      9.47 o 
 -12   6   2        4.84       -7.92      9.06 o 
 -11   6   2       77.61       82.67     19.22 o 
 -10   6   2       77.87       76.28     12.46 o 
  -9   6   2      344.54      360.43     13.68 o 
  -8   6   2        1.60        4.01      4.59 o 
  -7   6   2       18.93       14.75      4.90 o 
  -6   6   2        1.48       -1.03      3.67 o 
  -5   6   2      251.58      267.85      7.35 o 
  -4   6   2        0.38        0.41      2.77 o 
  -3   6   2       31.62       37.51      4.16 o 
  -2   6   2     1811.12     1913.97     17.20 o 
  -1   6   2        3.11        3.36      2.52 o 
   0   6   2      772.14      782.24     13.46 o 
   1   6   2       56.71       41.96      4.90 o 
   2   6   2      463.88      447.08     17.76 o 
   3   6   2       66.65       64.15      6.97 o 
   4   6   2       28.07       32.41      7.44 o 
   5   6   2      222.26      231.18     16.36 o 
   6   6   2       20.95       22.65      7.39 o 
   7   6   2       87.90       62.82     13.99 o 
   8   6   2       93.48       85.63     14.62 o 
   9   6   2        7.06        6.89     24.26 o 
  10   6   2       34.92       36.81     32.31 o 
  11   6   2       15.88       51.50     24.56 o 
  12   6   2       22.00       35.50     13.89 o 
 -14   7   2        7.03        3.42      8.13 o 
 -13   7   2        3.06       -0.04      7.15 o 
 -12   7   2       32.96       51.33     22.49 o 
 -11   7   2      133.00      127.04     26.02 o 
 -10   7   2      129.70      121.68     12.48 o 
  -9   7   2       61.73       60.57      9.27 o 
  -8   7   2      124.00      134.54      8.52 o 
  -7   7   2     1395.51     1318.10     20.74 o 
  -6   7   2        0.02       -2.20      3.74 o 
  -5   7   2        8.67        5.60      4.22 o 
  -4   7   2     1193.40     1238.41     15.52 o 
  -3   7   2      183.73      186.68      5.89 o 
  -2   7   2      114.78      126.74      6.69 o 
  -1   7   2      114.12      138.30      7.46 o 
   0   7   2      198.76      198.49     12.87 o 
   1   7   2      303.15      298.42     10.81 o 
   2   7   2     1345.16     1306.85     26.38 o 
   3   7   2       54.56       33.62     11.25 o 
   4   7   2      265.50      262.42     21.09 o 
   5   7   2       47.12       42.63     10.78 o 
   6   7   2       28.68       53.04     19.84 o 
   7   7   2      267.68      250.09     31.84 o 
   8   7   2       53.55       46.56     14.23 o 
   9   7   2        0.71       -7.48     10.70 o 
  10   7   2        0.48        0.94     41.86 o 
  11   7   2      298.40      358.39    105.78 o 
  12   7   2       22.30       22.66     26.71 o 
 -14   8   2       23.60       52.88     11.81 o 
 -13   8   2        1.15       13.52     17.08 o 
 -12   8   2       10.19        6.48     14.17 o 
 -11   8   2       27.11       19.36      9.15 o 
 -10   8   2      162.80      167.72     11.78 o 
  -9   8   2        3.16       -5.65      6.45 o 
  -8   8   2      435.82      426.47     11.25 o 
  -7   8   2        3.40        2.48      4.49 o 
  -6   8   2       51.81       49.76      5.20 o 
  -5   8   2      435.77      443.10     10.61 o 
  -4   8   2        7.40        9.32      3.89 o 
  -3   8   2        1.75        4.67      4.47 o 
  -2   8   2        0.87       -0.76      4.56 o 
  -1   8   2       94.70      104.25      7.26 o 
   0   8   2       59.66       57.77      6.75 o 
   1   8   2      325.58      310.95     20.02 o 
   2   8   2      675.28      678.20     26.72 o 
   3   8   2      439.92      361.04     20.99 o 
   4   8   2      342.27      299.44     20.14 o 
   5   8   2       58.18       44.08     11.77 o 
   6   8   2      221.13      208.88     30.66 o 
   7   8   2       26.45        5.60     18.85 o 
   8   8   2       43.69       23.59     20.64 o 
   9   8   2       18.23       17.49     18.95 o 
  10   8   2        0.16       47.74     22.53 o 
  11   8   2        0.70       15.69     19.14 o 
 -13   9   2      126.92      127.77     16.70 o 
 -12   9   2        1.61       25.32     15.52 o 
 -11   9   2        1.19        4.71     10.17 o 
 -10   9   2      208.51      202.51     16.19 o 
  -9   9   2      122.37      138.31     11.53 o 
  -8   9   2       93.48       99.72      7.63 o 
  -7   9   2      272.88      278.30     11.42 o 
  -6   9   2      167.81      170.18      8.16 o 
  -5   9   2      204.99      219.26     10.94 o 
  -4   9   2       10.73        2.89      5.34 o 
  -3   9   2        9.61        6.16      5.25 o 
  -2   9   2      241.55      256.63     10.85 o 
  -1   9   2        2.41        3.36      6.66 o 
   0   9   2       25.79       23.32     12.40 o 
   1   9   2      738.57      665.90     27.91 o 
   2   9   2       39.69       51.89     13.51 o 
   3   9   2       78.84       98.79     17.94 o 
   4   9   2      128.97      124.49     15.89 o 
   5   9   2       89.86       79.96     24.07 o 
   6   9   2       68.10       76.07     24.66 o 
   7   9   2       30.91       23.14     20.99 o 
   8   9   2       11.78       27.12     21.31 o 
   9   9   2        8.03       30.69     21.86 o 
  10   9   2       18.81       23.12     21.19 o 
 -13  10   2        6.25       12.84     13.20 o 
 -12  10   2       26.45       17.02     11.74 o 
 -11  10   2        0.91       -5.61      9.04 o 
 -10  10   2       11.78        3.20      8.13 o 
  -9  10   2       93.45       93.82     15.54 o 
  -8  10   2       71.43       74.44      9.42 o 
  -7  10   2       85.07       88.67      9.86 o 
  -6  10   2       61.88       61.44      8.55 o 
  -5  10   2        9.23       11.22      6.79 o 
  -4  10   2      117.16      111.37      8.79 o 
  -3  10   2        0.35        1.40      6.28 o 
  -2  10   2      232.23      249.36     16.33 o 
  -1  10   2       23.58        6.50      7.76 o 
   0  10   2      189.63      164.01     18.42 o 
   1  10   2        9.54        7.24     11.38 o 
   2  10   2      113.15      136.19     31.49 o 
   3  10   2       68.65       68.42     14.83 o 
   4  10   2       20.15       26.62     12.73 o 
   5  10   2       38.17       39.58     22.23 o 
   6  10   2        4.97        3.56     19.44 o 
   7  10   2        2.60       20.48     22.12 o 
   8  10   2       12.47       -6.90     20.34 o 
   9  10   2        0.92       15.69     22.60 o 
 -12  11   2       43.46       80.02     24.45 o 
 -11  11   2       19.76       15.99     18.47 o 
 -10  11   2       52.06       53.17     20.09 o 
  -9  11   2      135.81      154.76     24.92 o 
  -8  11   2        1.05       -3.20      7.14 o 
  -7  11   2       68.25       81.85     13.47 o 
  -6  11   2        1.84       -5.53      8.35 o 
  -5  11   2      116.83      103.35     12.60 o 
  -4  11   2        3.41        8.02      7.92 o 
  -3  11   2      646.94      595.60     22.23 o 
  -2  11   2       14.77       23.58      9.09 o 
  -1  11   2      227.67      238.62     22.03 o 
   0  11   2      651.08      617.58     29.62 o 
   1  11   2      103.30      104.83     17.89 o 
   2  11   2       34.72       32.24     14.14 o 
   3  11   2       22.63       13.58     13.00 o 
   4  11   2       15.27        7.46     21.48 o 
   5  11   2       90.51      127.03     29.62 o 
   6  11   2        8.57       18.81     23.20 o 
   7  11   2        0.45       23.45     23.94 o 
   8  11   2        4.49       51.86     27.30 o 
 -11  12   2        0.01      -16.49     16.49 o 
 -10  12   2        2.82       -3.35     17.95 o 
  -9  12   2       99.06      108.87     23.18 o 
  -8  12   2       11.85       -6.76      8.34 o 
  -7  12   2       63.36       73.31     15.80 o 
  -6  12   2       76.67       74.18     13.99 o 
  -5  12   2       21.37       11.72     10.34 o 
  -4  12   2       22.36       16.54     11.20 o 
  -3  12   2       18.08       19.91     11.11 o 
  -2  12   2       79.53       50.16     20.90 o 
  -1  12   2       32.60       10.13     13.25 o 
   0  12   2      103.62       92.66     17.67 o 
   1  12   2       47.50       41.33     21.36 o 
   2  12   2       19.62       41.64     15.52 o 
   3  12   2        6.58        9.38     27.37 o 
   4  12   2       34.73       52.86     25.51 o 
   5  12   2        1.58       24.09     24.47 o 
   6  12   2        1.75        5.83     23.80 o 
   7  12   2       21.46       47.42     25.90 o 
 -10  13   2        0.06       37.55     20.87 o 
  -9  13   2       18.05       29.97     17.57 o 
  -8  13   2       35.52       19.39     18.41 o 
  -7  13   2      125.01      115.36     30.85 o 
  -6  13   2      143.17      154.96     18.81 o 
  -5  13   2      105.10      105.48     17.02 o 
  -4  13   2       63.31       31.21     16.03 o 
  -3  13   2       11.47        2.62     10.60 o 
  -2  13   2      109.18       88.44     25.74 o 
  -1  13   2      370.18      343.68     39.95 o 
   0  13   2        9.20        7.98     21.12 o 
   1  13   2       30.71       37.31     24.08 o 
   2  13   2       49.73       64.21     26.92 o 
   3  13   2        4.45       -5.11     21.58 o 
   4  13   2       11.92        8.05     23.70 o 
   5  13   2       14.41       66.59     29.43 o 
  -8  14   2      126.00      126.92     18.47 o 
  -7  14   2       61.64       40.91     14.59 o 
  -6  14   2       31.78       17.43     13.06 o 
  -5  14   2       11.66        6.68     11.89 o 
  -4  14   2        4.54        2.59     11.80 o 
  -3  14   2        0.76        7.33     21.63 o 
  -2  14   2        0.37      -14.53     19.67 o 
  -1  14   2      462.09      477.82     49.61 o 
   0  14   2        8.81       -4.51     21.79 o 
   1  14   2        1.58      -12.01     23.37 o 
   2  14   2        2.70      -19.27     22.88 o 
   3  14   2       14.33       19.08     25.75 o 
  -5  15   2      187.09      139.47     32.93 o 
  -4  15   2       17.55       -2.81     21.23 o 
  -3  15   2       29.05        6.80     22.98 o 
  -2  15   2        0.71       14.18     24.62 o 
  -1  15   2       39.93       30.20     26.64 o 
   0  15   2       18.40        7.45     24.77 o 
  -1 -17   3       44.95       55.76     27.74 o 
   0 -17   3       32.97       14.33     14.95 o 
   1 -17   3      174.32      220.18     25.22 o 
   2 -17   3       35.74       31.79     15.09 o 
   3 -17   3        0.50       -0.87     11.71 o 
   4 -17   3       41.29       43.14     15.23 o 
   5 -17   3        0.52      -11.74     11.74 o 
   6 -17   3       66.12       70.77     17.58 o 
  -4 -16   3       42.94       31.90     26.19 o 
  -3 -16   3        2.07       -2.49     21.49 o 
  -2 -16   3       12.88       44.68     24.67 o 
  -1 -16   3      179.63      225.24     25.58 o 
   0 -16   3       29.95       45.12     15.59 o 
   1 -16   3       10.03       31.39     14.68 o 
   2 -16   3       23.30       11.29     12.86 o 
   3 -16   3        0.17       11.34     12.56 o 
   4 -16   3      122.59      139.43     20.19 o 
   5 -16   3       65.44       37.14     14.89 o 
   6 -16   3        3.51       -1.98     10.89 o 
   7 -16   3       29.06       33.21     18.61 o 
   8 -16   3        1.55       22.60     12.82 o 
  -5 -15   3       27.02       -0.36     21.52 o 
  -4 -15   3        6.58       12.66     22.41 o 
  -3 -15   3      232.89      289.88     38.95 o 
  -2 -15   3       16.49        8.27     21.33 o 
  -1 -15   3        1.97        5.28     12.70 o 
   0 -15   3        4.17       12.27     12.36 o 
   1 -15   3        0.57       -9.30      9.30 o 
   2 -15   3        2.61       -9.09      9.11 o 
   3 -15   3      112.04      106.70     17.11 o 
   4 -15   3        5.12      -10.48     10.48 o 
   5 -15   3        0.17       -3.29     10.31 o 
   6 -15   3       20.94       19.28     16.42 o 
   7 -15   3       35.71       41.81     13.79 o 
   8 -15   3        1.51        4.01     11.17 o 
   9 -15   3        0.14        4.00     15.02 o 
  10 -15   3      326.76      302.95     38.62 o 
  -7 -14   3       24.10       12.25     23.91 o 
  -6 -14   3       43.86       44.36     26.42 o 
  -5 -14   3       96.80      107.41     28.50 o 
  -4 -14   3       24.33       12.47     20.43 o 
  -3 -14   3        0.70       10.83     18.42 o 
  -2 -14   3      181.33      190.49     17.44 o 
  -1 -14   3      207.52      191.31     17.46 o 
   0 -14   3        1.17       10.85     10.45 o 
   1 -14   3        7.35       27.23     11.23 o 
   2 -14   3        5.86        2.74      8.44 o 
   3 -14   3       21.76       31.69     12.22 o 
   4 -14   3      307.70      293.26     24.69 o 
   5 -14   3        1.72       13.70     10.97 o 
   6 -14   3       71.57       54.28     14.89 o 
   7 -14   3       60.17       44.65     18.08 o 
   8 -14   3       11.75       15.17     15.35 o 
   9 -14   3        0.84       15.70     14.81 o 
  10 -14   3      215.55      194.71     30.28 o 
  11 -14   3        7.63        6.73     15.55 o 
  -8 -13   3       83.71       68.78     25.51 o 
  -7 -13   3       80.92       62.70     24.58 o 
  -6 -13   3       11.43       25.19     20.88 o 
  -5 -13   3        1.06        1.58     18.74 o 
  -4 -13   3      279.12      276.36     35.22 o 
  -3 -13   3       78.06       67.15     21.39 o 
  -2 -13   3      130.08      128.84     14.20 o 
  -1 -13   3      176.07      187.26     19.63 o 
   0 -13   3      152.89      154.18     17.80 o 
   1 -13   3       77.34       75.07     13.38 o 
   2 -13   3       84.32      114.30     15.92 o 
   3 -13   3      878.97      829.15     32.09 o 
   4 -13   3      729.98      737.72     31.01 o 
   5 -13   3       23.86      -10.00     10.91 o 
   6 -13   3       47.51       31.58     15.41 o 
   7 -13   3       47.70       45.53     16.77 o 
   8 -13   3      202.26      217.00     29.98 o 
   9 -13   3        1.05       -5.13     11.78 o 
  10 -13   3       57.87       78.37     20.66 o 
  11 -13   3      115.52      157.42     27.69 o 
  12 -13   3       54.97       50.46     13.89 o 
  -9 -12   3      117.88       86.86     27.66 o 
  -8 -12   3       16.49        5.25     21.76 o 
  -7 -12   3        7.53        4.94     20.80 o 
  -6 -12   3       15.02       28.02     19.97 o 
  -5 -12   3        1.65        1.23     16.66 o 
  -4 -12   3       23.31        1.46     15.41 o 
  -3 -12   3       40.42       34.74     12.48 o 
  -2 -12   3       87.04       75.93     13.69 o 
  -1 -12   3        4.77        1.92      9.20 o 
   0 -12   3       87.56      103.33     14.79 o 
   1 -12   3       19.31       19.26      8.81 o 
   2 -12   3      208.15      210.79     13.68 o 
   3 -12   3       45.61       44.32      8.67 o 
   4 -12   3        6.69       39.06     14.10 o 
   5 -12   3       73.90       71.82     17.35 o 
   6 -12   3       75.29       61.45     16.02 o 
   7 -12   3        0.19       -4.13     11.18 o 
   8 -12   3      201.54      229.01     29.58 o 
   9 -12   3        0.01        9.83     11.65 o 
  10 -12   3      237.45      283.13     35.06 o 
  11 -12   3       16.53        4.92      9.59 o 
  12 -12   3       20.83        6.59      9.80 o 
  13 -12   3       65.29       52.03     23.27 o 
 -10 -11   3       14.05       -1.91     15.16 o 
  -9 -11   3       10.50        4.13      9.71 o 
  -8 -11   3       11.88       30.05     11.54 o 
  -7 -11   3       50.23       46.67     20.44 o 
  -6 -11   3       47.36        9.46     18.68 o 
  -5 -11   3       86.57       26.46     18.30 o 
  -4 -11   3       45.42       45.64     12.46 o 
  -3 -11   3      255.88      238.91     19.87 o 
  -2 -11   3      219.45      238.38     19.28 o 
  -1 -11   3      587.00      565.88     24.67 o 
   0 -11   3      393.66      413.17     13.25 o 
   1 -11   3     1086.04     1088.47     19.54 o 
   2 -11   3      251.51      242.65     14.55 o 
   3 -11   3      267.85      258.97     16.57 o 
   4 -11   3       47.09       48.51      9.80 o 
   5 -11   3       55.87       61.15     10.19 o 
   6 -11   3       31.73       19.64      8.09 o 
   7 -11   3        2.62       -6.58      8.71 o 
   8 -11   3        2.19        3.38      8.29 o 
   9 -11   3        1.60        5.89      9.85 o 
  10 -11   3        6.64       28.55      8.89 o 
  11 -11   3        3.18        5.15      8.46 o 
  12 -11   3       92.76       71.59     15.47 o 
  13 -11   3       51.67       71.14     25.32 o 
 -11 -10   3        6.51       -0.48     16.94 o 
 -10 -10   3       13.91        2.47     13.44 o 
  -9 -10   3       42.31       73.21     14.19 o 
  -8 -10   3        0.65        3.73      9.28 o 
  -7 -10   3       26.44       28.44     10.83 o 
  -6 -10   3      106.53       91.98     12.90 o 
  -5 -10   3       57.81       37.13     17.87 o 
  -4 -10   3      441.43      333.58     18.98 o 
  -3 -10   3       56.29       80.46     12.72 o 
  -2 -10   3      185.49      184.72     13.19 o 
  -1 -10   3      521.90      502.42     11.82 o 
   0 -10   3       70.12       75.68      6.10 o 
   1 -10   3      248.99      242.66      9.80 o 
   2 -10   3       79.38       77.86      6.06 o 
   3 -10   3        7.51        7.39      4.90 o 
   4 -10   3       14.56       13.14      5.70 o 
   5 -10   3      343.44      354.85     20.54 o 
   6 -10   3       16.81       13.48      7.94 o 
   7 -10   3      207.24      198.08     16.90 o 
   8 -10   3        2.53        0.79      6.54 o 
   9 -10   3        3.89       -5.89      6.78 o 
  10 -10   3      365.00      361.18     17.92 o 
  11 -10   3      107.45      103.16     16.06 o 
  12 -10   3      121.42      102.06     16.42 o 
  13 -10   3       50.82       41.72     23.60 o 
  14 -10   3        3.74       -9.92     28.99 o 
 -12  -9   3        0.27       13.17     19.92 o 
 -11  -9   3       39.28       43.43     19.07 o 
 -10  -9   3       19.37       27.63     17.13 o 
  -9  -9   3        9.16        6.52     10.49 o 
  -8  -9   3        3.21        3.96      9.17 o 
  -7  -9   3      154.87      131.82     14.50 o 
  -6  -9   3      245.97      215.33     16.02 o 
  -5  -9   3       63.30       51.55     12.69 o 
  -4  -9   3      220.47      239.23     26.61 o 
  -3  -9   3      233.65      226.79     34.19 o 
  -2  -9   3       68.14       73.77      5.46 o 
  -1  -9   3      811.65      769.39     11.34 o 
   0  -9   3       59.20       57.81      4.19 o 
   1  -9   3      176.51      194.51      6.90 o 
   2  -9   3       55.12       71.53      6.14 o 
   3  -9   3       67.85       69.94      5.98 o 
   4  -9   3       13.70        5.94      4.30 o 
   5  -9   3       16.70       33.41      6.73 o 
   6  -9   3      324.72      359.60     17.87 o 
   7  -9   3     1490.51     1465.07     29.63 o 
   8  -9   3        0.15       -1.21      6.40 o 
   9  -9   3       66.81       82.45     10.32 o 
  10  -9   3      784.24      758.84     23.49 o 
  11  -9   3        3.99       11.19     10.06 o 
  12  -9   3        1.74        8.30      6.77 o 
  13  -9   3        2.29        8.58      8.05 o 
  14  -9   3       11.51       12.78     13.82 o 
 -12  -8   3        3.46      -18.00     18.38 o 
 -11  -8   3       60.97      123.15     24.54 o 
 -10  -8   3      133.00      154.95     22.27 o 
  -9  -8   3      161.82      148.42     13.24 o 
  -8  -8   3       66.01       53.13      9.16 o 
  -7  -8   3       21.59       19.45      8.46 o 
  -6  -8   3        8.29        5.58     12.83 o 
  -5  -8   3       14.10       12.04      6.32 o 
  -4  -8   3       14.14       14.12      3.96 o 
  -3  -8   3        0.00        5.24      3.37 o 
  -2  -8   3      385.62      407.78      8.40 o 
  -1  -8   3       57.76       61.65      3.94 o 
   0  -8   3      203.37      206.73      5.93 o 
   1  -8   3      134.94      135.24      5.72 o 
   2  -8   3      278.24      287.50      7.79 o 
   3  -8   3      495.47      514.53     10.47 o 
   4  -8   3       60.82       72.17      5.36 o 
   5  -8   3      384.60      403.53     11.95 o 
   6  -8   3       89.48       81.00     12.09 o 
   7  -8   3       50.15       54.22      7.00 o 
   8  -8   3      727.86      764.15     23.15 o 
   9  -8   3        0.07        1.41      5.22 o 
  10  -8   3      512.95      488.58     19.29 o 
  11  -8   3        3.13        8.00      7.49 o 
  12  -8   3       33.45       39.85     13.30 o 
  13  -8   3      169.08      180.35     12.54 o 
  14  -8   3        0.27       -6.02      8.86 o 
 -13  -7   3       27.69       11.03     14.05 o 
 -12  -7   3        1.52        6.92     12.91 o 
 -11  -7   3      195.53      253.45     39.49 o 
 -10  -7   3       34.12       51.31     12.67 o 
  -9  -7   3       43.43       47.17     12.07 o 
  -8  -7   3      170.11      155.13     12.36 o 
  -7  -7   3       33.79       40.72      8.26 o 
  -6  -7   3        1.93        8.68      8.16 o 
  -5  -7   3        3.04        4.81      3.61 o 
  -4  -7   3       18.56       18.36      3.83 o 
  -3  -7   3       20.03       20.39      3.45 o 
  -2  -7   3       60.26       78.96      3.89 o 
  -1  -7   3      940.60      959.99     10.88 o 
   0  -7   3     2852.72     2926.53     26.30 o 
   1  -7   3      133.23      169.78      5.32 o 
   2  -7   3      388.29      426.57      8.69 o 
   3  -7   3       59.28       63.71      4.56 o 
   4  -7   3        1.52       -0.91      2.03 o 
   5  -7   3       78.85       74.94      6.13 o 
   6  -7   3       13.08        5.90      4.12 o 
   7  -7   3      817.48      814.41     16.82 o 
   8  -7   3     1786.65     1708.45     24.16 o 
   9  -7   3        0.03        4.99      7.47 o 
  10  -7   3       40.70       52.83      8.35 o 
  11  -7   3       16.32        8.52      7.42 o 
  12  -7   3        2.13       -1.71      6.53 o 
  13  -7   3        0.58       -6.56      9.74 o 
  14  -7   3        0.48       12.53      9.50 o 
  15  -7   3       26.26        3.66     10.04 o 
 -13  -6   3        9.68       18.35     35.21 o 
 -12  -6   3       10.81       15.47     13.88 o 
 -11  -6   3        0.81       22.88     13.31 o 
 -10  -6   3      126.85      145.95     17.42 o 
  -9  -6   3        0.77        1.20      9.65 o 
  -8  -6   3       17.40       19.80      7.46 o 
  -7  -6   3        0.53        2.42      6.59 o 
  -6  -6   3        0.36        5.24      3.79 o 
  -5  -6   3       10.40        6.29      2.70 o 
  -4  -6   3     1023.85     1033.23     27.24 o 
  -3  -6   3      491.42      520.14      8.01 o 
  -2  -6   3       13.80       26.68      2.49 o 
  -1  -6   3      545.09      516.35      7.51 o 
   0  -6   3      393.97      412.52      6.91 o 
   1  -6   3      562.78      638.82      9.01 o 
   2  -6   3     1332.70     1357.03     19.02 o 
   3  -6   3     3067.92     3288.67     35.91 o 
   4  -6   3      502.34      518.41      9.49 o 
   5  -6   3       97.22       99.39      5.12 o 
   6  -6   3       27.07       21.86      3.42 o 
   7  -6   3       45.81       60.08      5.16 o 
   8  -6   3      695.43      742.34     16.91 o 
   9  -6   3      424.47      402.09     15.33 o 
  10  -6   3        1.14        1.71      6.65 o 
  11  -6   3       13.13        9.39      6.75 o 
  12  -6   3        5.04        8.12      6.58 o 
  13  -6   3        6.67       -1.65      6.76 o 
  14  -6   3        5.54       -6.08      6.79 o 
  15  -6   3       33.10       11.49     12.27 o 
 -14  -5   3      275.11      289.95     28.81 o 
 -13  -5   3        3.71       17.80     14.67 o 
 -12  -5   3        0.87        9.04     13.22 o 
 -11  -5   3        4.86       -2.58     11.73 o 
 -10  -5   3        0.82        9.15     10.63 o 
  -9  -5   3       57.85       64.61     12.66 o 
  -8  -5   3      253.07      250.00     13.62 o 
  -7  -5   3      195.33      190.87     10.74 o 
  -6  -5   3       51.21       46.55      4.95 o 
  -5  -5   3      213.53      209.01      6.43 o 
  -4  -5   3     1046.90     1057.68     17.49 o 
  -3  -5   3       55.77       46.53      3.67 o 
  -2  -5   3      661.16      757.32      9.20 o 
  -1  -5   3      668.95      648.33      8.57 o 
   0  -5   3      913.43      820.67      8.57 o 
   1  -5   3     1809.87     1926.87     17.23 o 
   2  -5   3       30.38       34.46      3.15 o 
   3  -5   3      864.22      902.07     11.71 o 
   4  -5   3      360.94      373.18      6.93 o 
   5  -5   3     6758.71     6737.30     48.60 o 
   6  -5   3     1923.64     1938.78     19.60 o 
   7  -5   3       55.49       61.91      5.43 o 
   8  -5   3      125.01      143.70      8.16 o 
   9  -5   3        0.79        1.67      3.52 o 
  10  -5   3       23.24       15.48      5.52 o 
  11  -5   3       94.87       88.58      9.93 o 
  12  -5   3      356.31      313.65     13.90 o 
  13  -5   3        0.00        5.83      6.46 o 
  14  -5   3       79.14       68.13     11.31 o 
  15  -5   3        0.25        1.89      9.62 o 
 -14  -4   3        4.81        1.53     14.09 o 
 -13  -4   3       11.78       40.06     18.85 o 
 -12  -4   3        8.19       18.10     12.85 o 
 -11  -4   3       60.28       49.20     14.52 o 
 -10  -4   3       80.94       78.30     14.94 o 
  -9  -4   3       77.07       87.84     13.87 o 
  -8  -4   3        0.01        2.67      5.38 o 
  -7  -4   3      184.88      187.00     12.66 o 
  -6  -4   3      158.56      186.49      9.50 o 
  -5  -4   3      556.30      542.07     11.36 o 
  -4  -4   3     2953.14     3076.94     85.97 o 
  -3  -4   3     2745.40     2734.40     25.50 o 
  -2  -4   3       12.81       12.92      1.92 o 
  -1  -4   3      431.71      396.93      6.32 o 
   0  -4   3     1055.14      973.40     10.16 o 
   1  -4   3     1390.95     1425.50     12.64 o 
   2  -4   3     2051.91     1974.82     18.78 o 
   3  -4   3      566.49      567.77      8.15 o 
   4  -4   3        5.73        8.67      2.19 o 
   5  -4   3      295.54      303.05      5.97 o 
   6  -4   3      315.62      293.90      6.80 o 
   7  -4   3      110.27      137.32      6.16 o 
   8  -4   3       58.73       71.72      5.47 o 
   9  -4   3      656.90      667.37     13.46 o 
  10  -4   3       87.87       93.79      7.82 o 
  11  -4   3        0.67        0.72      5.50 o 
  12  -4   3      568.22      510.94     16.48 o 
  13  -4   3        5.56       13.39      7.13 o 
  14  -4   3        2.20       -8.47      8.47 o 
  15  -4   3        8.45       -1.02     10.51 o 
 -14  -3   3       34.14       58.58     18.11 o 
 -13  -3   3       26.60       30.06     34.12 o 
 -12  -3   3        3.57       -4.87     18.57 o 
 -11  -3   3       71.67       47.27     13.92 o 
 -10  -3   3      702.74      669.97     41.42 o 
  -9  -3   3      613.05      605.56     20.02 o 
  -8  -3   3      649.98      667.99     15.94 o 
  -7  -3   3      161.04      156.53      7.93 o 
  -6  -3   3       93.62      100.15      6.01 o 
  -5  -3   3        0.17       -0.48      8.42 o 
  -4  -3   3        5.95        7.12      2.08 o 
  -3  -3   3     1465.15     1399.10     15.61 o 
  -2  -3   3       82.59       97.85      3.41 o 
  -1  -3   3      150.64      128.29      4.08 o 
   0  -3   3      355.90      344.76      5.40 o 
   1  -3   3     2854.75     2694.19     23.18 o 
   2  -3   3       52.43       53.49      2.74 o 
   3  -3   3     1534.64     1542.69     12.70 o 
   4  -3   3       14.91        6.02      1.94 o 
   5  -3   3       46.48       44.73      4.61 o 
   6  -3   3      297.57      325.49      6.57 o 
   7  -3   3        8.60        8.31      2.96 o 
   8  -3   3       87.16       90.94      5.25 o 
   9  -3   3       24.21       14.85      4.38 o 
  10  -3   3       71.52       60.24      6.07 o 
  11  -3   3        7.61       -1.27      5.69 o 
  12  -3   3       15.15        7.44      6.09 o 
  13  -3   3        6.10       -2.86      6.68 o 
  14  -3   3        1.44       -3.19      8.97 o 
  15  -3   3       46.15       46.25     11.43 o 
 -15  -2   3        0.19       11.15     30.34 o 
 -14  -2   3       30.09       61.84     17.06 o 
 -13  -2   3        7.13       -1.75     12.86 o 
 -12  -2   3      132.66      150.61     28.55 o 
 -11  -2   3       66.23       67.88     14.56 o 
 -10  -2   3      210.98      229.31     15.49 o 
  -9  -2   3       59.83       59.11      9.74 o 
  -8  -2   3       47.13       60.03      5.69 o 
  -7  -2   3      268.21      270.78     17.87 o 
  -6  -2   3       58.24       72.21      5.19 o 
  -5  -2   3       19.99       25.16      2.51 o 
  -4  -2   3      778.83      779.53     12.60 o 
  -3  -2   3        2.80        4.29      2.42 o 
  -2  -2   3      660.21      627.24     11.63 o 
  -1  -2   3     5761.41     5092.03    247.01 o 
   0  -2   3     3212.69     2791.28     27.38 o 
   1  -2   3      866.33      783.92      8.31 o 
   2  -2   3      714.76      637.47      6.67 o 
   3  -2   3        6.04        6.61      1.54 o 
   4  -2   3     5789.56     5835.43     37.37 o 
   5  -2   3       34.02       42.90      2.84 o 
   6  -2   3       15.92       19.98      2.86 o 
   7  -2   3       69.00       73.22      4.27 o 
   8  -2   3      107.59      120.21      7.92 o 
   9  -2   3      221.64      205.25      8.29 o 
  10  -2   3        4.18        8.32      5.08 o 
  11  -2   3       15.96       10.01      5.22 o 
  12  -2   3       58.13       53.46      8.48 o 
  13  -2   3        6.62       10.16      7.59 o 
  14  -2   3        7.07        7.83      9.79 o 
  15  -2   3       11.04       23.78     11.79 o 
 -15  -1   3       29.02       40.28     22.37 o 
 -14  -1   3       13.36        8.07     10.60 o 
 -13  -1   3        2.26       11.10      9.76 o 
 -12  -1   3     1527.19     1614.75     37.66 o 
 -11  -1   3      134.79      138.02     13.48 o 
 -10  -1   3     1037.12     1114.19     26.63 o 
  -9  -1   3       50.77       52.16      7.99 o 
  -8  -1   3        5.00        2.62      5.50 o 
  -7  -1   3       14.93       13.66      6.67 o 
  -6  -1   3      109.72      106.03      4.19 o 
  -5  -1   3        6.57        6.56      2.99 o 
  -4  -1   3       56.50       69.11      3.94 o 
  -3  -1   3     1086.41     1065.24     15.24 o 
  -2  -1   3      627.81      535.38     14.68 o 
  -1  -1   3      369.32      355.97      7.73 o 
   0  -1   3     3279.49     3091.40     33.06 o 
   1  -1   3     1315.35     1195.24     10.16 o 
   2  -1   3       35.59       20.73      1.95 o 
   3  -1   3       24.37       21.17      2.02 o 
   4  -1   3     1996.02     2024.81     15.27 o 
   5  -1   3     1046.19     1077.85     11.05 o 
   6  -1   3        0.11       -1.93      2.10 o 
   7  -1   3       66.59       74.29      4.18 o 
   8  -1   3      150.87      143.20      5.49 o 
   9  -1   3      807.60      766.72     14.41 o 
  10  -1   3      158.29      155.55      8.64 o 
  11  -1   3        0.04       -4.24      6.24 o 
  12  -1   3       95.91      111.85     11.49 o 
  13  -1   3        3.16        6.99      8.66 o 
  14  -1   3       34.96       51.92     10.77 o 
  15  -1   3       18.09       10.38     30.89 o 
 -15   0   3      109.21      104.98     17.70 o 
 -14   0   3      103.67       87.79     15.96 o 
 -13   0   3       54.77       83.69     14.36 o 
 -12   0   3      341.32      335.30     19.48 o 
 -11   0   3       79.04       48.77     10.24 o 
 -10   0   3      323.44      311.09     14.32 o 
  -9   0   3        1.54        4.58      5.07 o 
  -8   0   3        1.62        5.39      3.37 o 
  -7   0   3      426.26      396.67      7.32 o 
  -6   0   3      136.83      143.14      4.67 o 
  -5   0   3      217.15      256.20      6.77 o 
  -4   0   3      906.02      931.97     12.90 o 
  -3   0   3     1934.94     1838.42     22.62 o 
  -2   0   3     2600.29     2440.76     22.79 o 
  -1   0   3     7423.25     7037.37     63.72 o 
   0   0   3    40430.76    37627.05    644.60 o 
   1   0   3      350.78      344.01      5.80 o 
   2   0   3      140.10      132.14      3.46 o 
   3   0   3        3.36        5.21      1.82 o 
   4   0   3       83.18       97.51      3.30 o 
   5   0   3       77.83       91.11      3.49 o 
   6   0   3        8.66       10.87      2.44 o 
   7   0   3      873.29      809.12     10.41 o 
   8   0   3      242.59      231.83      6.80 o 
   9   0   3        8.09        9.78      4.86 o 
  10   0   3        3.12        3.95      5.52 o 
  11   0   3       22.22       32.41      6.85 o 
  12   0   3        2.70       11.51      6.90 o 
  13   0   3        8.08        7.15      6.82 o 
  14   0   3      409.30      444.96     27.45 o 
 -15   1   3        3.82        8.16     13.56 o 
 -14   1   3       48.16       26.76     15.56 o 
 -13   1   3      193.69      182.18     16.51 o 
 -12   1   3      221.82      244.71     18.10 o 
 -11   1   3        0.01       -1.39      5.99 o 
 -10   1   3       66.48       51.03      6.52 o 
  -9   1   3      244.74      229.36     13.00 o 
  -8   1   3      348.66      355.49      9.23 o 
  -7   1   3       87.64      105.82      4.84 o 
  -6   1   3      483.09      481.14     12.80 o 
  -5   1   3      179.92      159.06      7.50 o 
  -4   1   3      115.62      131.03      6.54 o 
  -3   1   3       49.22       50.73      3.89 o 
  -2   1   3    23620.57    23087.95    200.89 o 
  -1   1   3     6348.63     6358.75     49.64 o 
   0   1   3      289.68      270.41      6.04 o 
   1   1   3      240.48      216.91      6.46 o 
   2   1   3      829.60      841.39      9.95 o 
   3   1   3       37.32       44.11      3.25 o 
   4   1   3       73.22       64.16      2.87 o 
   5   1   3       12.25       15.81      2.50 o 
   6   1   3       78.35       83.41      3.78 o 
   7   1   3       89.96       88.11      4.17 o 
   8   1   3      229.75      224.74      7.39 o 
   9   1   3       21.21       29.63      6.28 o 
  10   1   3       20.62       19.28      6.19 o 
  11   1   3        4.61        5.40      5.81 o 
  12   1   3       50.28       64.90     11.25 o 
  13   1   3        0.75       -5.58      9.94 o 
  14   1   3       21.55        7.54     13.90 o 
 -15   2   3       16.23       38.09     16.58 o 
 -14   2   3       18.95       -7.05     12.14 o 
 -13   2   3       14.97       17.02     12.19 o 
 -12   2   3        0.14        4.04      6.39 o 
 -11   2   3       32.68       28.23      7.21 o 
 -10   2   3     1022.93      980.14     20.85 o 
  -9   2   3      767.77      730.52     16.14 o 
  -8   2   3      511.41      509.94     11.53 o 
  -7   2   3        3.05        3.01      3.04 o 
  -6   2   3       74.10       64.68      4.13 o 
  -5   2   3        1.88        0.23      2.65 o 
  -4   2   3      228.47      238.22      5.93 o 
  -3   2   3       80.04      101.91      4.06 o 
  -2   2   3       75.50       84.82      3.47 o 
  -1   2   3      256.54      242.72      5.77 o 
   0   2   3      244.98      236.21      7.13 o 
   1   2   3      123.56      126.79      4.74 o 
   2   2   3      742.31      778.73     10.22 o 
   3   2   3      375.09      384.89      6.38 o 
   4   2   3        4.70        5.75      2.11 o 
   5   2   3      243.93      227.13      5.39 o 
   6   2   3       63.83       64.62      3.87 o 
   7   2   3      915.16      880.25     12.69 o 
   8   2   3      773.02      803.01     16.19 o 
   9   2   3      527.72      493.99     14.51 o 
  10   2   3       73.61       69.60      6.99 o 
  11   2   3        6.44        7.38      7.94 o 
  12   2   3       13.68       19.56      8.94 o 
  13   2   3       17.13        4.84     10.11 o 
  14   2   3       43.60       60.10     23.40 o 
 -15   3   3        0.48       -1.07     20.86 o 
 -14   3   3       69.45       99.21     18.54 o 
 -13   3   3       12.97       12.63     11.27 o 
 -12   3   3       37.14       42.02      9.11 o 
 -11   3   3       52.34       59.65      8.54 o 
 -10   3   3      150.03      135.79     10.12 o 
  -9   3   3      271.89      277.16     16.19 o 
  -8   3   3      200.34      186.37      9.68 o 
  -7   3   3        2.14        4.74      3.59 o 
  -6   3   3       60.34       65.43      4.50 o 
  -5   3   3     1012.37     1072.46     13.11 o 
  -4   3   3      408.59      399.58      8.05 o 
  -3   3   3     5576.15     5624.53     45.85 o 
  -2   3   3      160.95      157.24      5.26 o 
  -1   3   3      149.54      139.92      4.66 o 
   0   3   3     1393.62     1447.04     16.22 o 
   1   3   3      109.54      119.88      5.61 o 
   2   3   3      102.37      107.69      5.16 o 
   3   3   3       61.17       64.15      4.84 o 
   4   3   3       28.56       28.20      2.67 o 
   5   3   3       87.45      101.28      5.67 o 
   6   3   3       48.29       50.20      5.00 o 
   7   3   3        3.41        6.67      3.98 o 
   8   3   3        0.99        4.40      4.95 o 
   9   3   3      143.30      118.13     11.77 o 
  10   3   3       53.43       66.61      9.48 o 
  11   3   3      110.58      112.90     11.19 o 
  12   3   3      146.72      144.43     12.79 o 
  13   3   3       48.88       46.21     23.02 o 
 -15   4   3      248.01      315.65     26.79 o 
 -14   4   3       10.95        1.29      8.87 o 
 -13   4   3       52.84       55.26     10.49 o 
 -12   4   3        3.11       -7.67      7.67 o 
 -11   4   3       61.06       54.30      9.59 o 
 -10   4   3      215.94      211.50     17.82 o 
  -9   4   3     1012.10     1016.87     22.00 o 
  -8   4   3      340.78      319.66     10.51 o 
  -7   4   3       24.50       24.66      4.12 o 
  -6   4   3      181.67      194.20      9.05 o 
  -5   4   3      336.74      349.75      8.49 o 
  -4   4   3      436.57      437.67      7.89 o 
  -3   4   3      288.01      268.83      7.47 o 
  -2   4   3     1615.29     1538.65     16.69 o 
  -1   4   3      254.15      285.84      8.61 o 
   0   4   3     1396.53     1450.51     15.11 o 
   1   4   3        7.82       10.14      2.46 o 
   2   4   3        0.08        0.62      2.31 o 
   3   4   3        5.73        5.40      3.30 o 
   4   4   3      200.18      237.10     11.69 o 
   5   4   3      131.62      134.25      6.26 o 
   6   4   3        0.21       -2.74      3.38 o 
   7   4   3     1813.81     1822.55     34.26 o 
   8   4   3       40.04       48.11      8.10 o 
   9   4   3       85.65       90.28      9.79 o 
  10   4   3        2.79       -7.24      7.24 o 
  11   4   3       41.22       36.25      8.91 o 
  12   4   3       13.65        3.60      9.08 o 
  13   4   3        7.54       37.06     13.54 o 
 -15   5   3      107.13      116.53     26.26 o 
 -14   5   3      151.83      161.65     19.33 o 
 -13   5   3        2.69       -8.41      8.41 o 
 -12   5   3       32.85       40.36      9.73 o 
 -11   5   3        1.37       11.14     10.53 o 
 -10   5   3       53.60       42.15     12.62 o 
  -9   5   3      679.40      667.68     17.06 o 
  -8   5   3      923.42      858.80     17.41 o 
  -7   5   3        2.90       -1.87      3.61 o 
  -6   5   3       43.68       55.25      4.55 o 
  -5   5   3      244.81      271.39      7.28 o 
  -4   5   3       38.05       44.07      3.90 o 
  -3   5   3     1463.68     1557.35     16.29 o 
  -2   5   3     1071.07     1091.34     12.60 o 
  -1   5   3       43.17       49.07      3.28 o 
   0   5   3      138.43      146.36      5.88 o 
   1   5   3      249.32      245.07      6.65 o 
   2   5   3     1408.07     1425.34     13.46 o 
   3   5   3        2.52       -2.33      4.68 o 
   4   5   3       33.29       26.90      5.48 o 
   5   5   3     1101.63     1062.02     20.89 o 
   6   5   3       93.37       99.32      7.59 o 
   7   5   3      167.73      172.48     11.28 o 
   8   5   3       26.20       14.50      9.39 o 
   9   5   3       22.38       22.28      9.29 o 
  10   5   3      100.32      107.54     19.33 o 
  11   5   3      102.82      112.60     19.91 o 
  12   5   3        0.73       20.06     14.55 o 
 -14   6   3       97.62       79.30     12.27 o 
 -13   6   3        2.28       -0.38      8.82 o 
 -12   6   3        5.94        7.83     10.75 o 
 -11   6   3       31.31       38.11     12.15 o 
 -10   6   3        2.50        4.75      9.40 o 
  -9   6   3        4.22        4.70      9.01 o 
  -8   6   3       40.16       37.41      5.20 o 
  -7   6   3        7.85        3.34      5.39 o 
  -6   6   3        0.13        3.17      3.61 o 
  -5   6   3     1031.72     1025.06     13.82 o 
  -4   6   3       56.32       58.83      4.52 o 
  -3   6   3      533.97      558.64      9.36 o 
  -2   6   3        6.28        3.50      2.75 o 
  -1   6   3        7.51        4.97      3.61 o 
   0   6   3      521.42      555.08     12.34 o 
   1   6   3        2.82        6.18      7.33 o 
   2   6   3       81.34       72.76      6.31 o 
   3   6   3      566.41      564.01     17.26 o 
   4   6   3     1476.89     1471.90     47.42 o 
   5   6   3        0.25       16.13      9.17 o 
   6   6   3        6.17        3.54     17.66 o 
   7   6   3       21.69       26.31     18.58 o 
   8   6   3      288.84      266.64     22.97 o 
   9   6   3       13.44       22.82     12.72 o 
  10   6   3       56.24       67.33     15.82 o 
  11   6   3       77.62       69.81     16.50 o 
  12   6   3       38.63       61.36     17.37 o 
 -14   7   3       58.31       45.35     10.39 o 
 -13   7   3       25.04       44.20     13.77 o 
 -12   7   3        0.03      -10.15     10.15 o 
 -11   7   3       15.41        5.59      9.60 o 
 -10   7   3       59.12       61.47     10.67 o 
  -9   7   3        0.50       -5.12      5.12 o 
  -8   7   3       22.14       32.82      5.39 o 
  -7   7   3      261.83      258.26      9.11 o 
  -6   7   3        1.22        1.38      4.00 o 
  -5   7   3       15.32       14.87      4.26 o 
  -4   7   3       28.03       30.06      4.92 o 
  -3   7   3       86.61       92.89      7.39 o 
  -2   7   3       46.69       58.42      4.95 o 
  -1   7   3      169.81      193.08     10.08 o 
   0   7   3      710.78      685.64     15.54 o 
   1   7   3       26.47       36.89      5.72 o 
   2   7   3       14.62       23.37      8.48 o 
   3   7   3      156.72      128.01     11.25 o 
   4   7   3       11.98       20.88     20.06 o 
   5   7   3      531.62      493.16     30.64 o 
   6   7   3      133.04      139.25     26.46 o 
   7   7   3      199.06      179.97     29.91 o 
   8   7   3        0.33       14.14     18.84 o 
   9   7   3        1.62       16.40     18.90 o 
  10   7   3       63.56       83.39     24.15 o 
  11   7   3        0.83        1.56     17.65 o 
 -13   8   3        1.02       -8.02     19.77 o 
 -12   8   3       27.87       32.38     25.70 o 
 -11   8   3       49.61       31.83      9.66 o 
 -10   8   3      109.28      121.70     10.68 o 
  -9   8   3        0.03       -1.77      9.05 o 
  -8   8   3       17.08       17.45      5.27 o 
  -7   8   3       83.78       83.49      7.31 o 
  -6   8   3       19.57       25.38      5.71 o 
  -5   8   3       68.10       76.74      6.21 o 
  -4   8   3        0.84       -1.52      4.03 o 
  -3   8   3      135.10      138.93      6.70 o 
  -2   8   3        1.44       -1.55      5.05 o 
  -1   8   3       46.12       49.82      7.80 o 
   0   8   3      215.41      209.26     13.60 o 
   1   8   3     1014.56     1004.38     24.68 o 
   2   8   3        0.56        2.29     10.36 o 
   3   8   3     1025.04      983.11    110.94 o 
   4   8   3        7.76       11.17     10.72 o 
   5   8   3       32.99       38.61     13.81 o 
   6   8   3      193.51      130.86     27.71 o 
   7   8   3       11.85       38.30     21.66 o 
   8   8   3        6.94       52.65     22.58 o 
   9   8   3       82.43      125.90     28.61 o 
  10   8   3       10.02       15.76     20.01 o 
 -13   9   3      271.72      289.24     27.36 o 
 -12   9   3       68.68       80.84     17.61 o 
 -11   9   3       43.62       53.09     12.03 o 
 -10   9   3      434.14      411.16     17.43 o 
  -9   9   3        7.65       15.11      8.43 o 
  -8   9   3      198.71      200.06     10.20 o 
  -7   9   3        1.73        0.15      4.99 o 
  -6   9   3       17.85       16.16      5.25 o 
  -5   9   3       21.10       18.91      4.75 o 
  -4   9   3       80.62       82.41      7.90 o 
  -3   9   3        0.08        1.81      5.14 o 
  -2   9   3       82.01       83.06      7.60 o 
  -1   9   3      100.46       89.93     10.74 o 
   0   9   3        0.56        5.67     10.67 o 
   1   9   3      488.12      468.61     24.54 o 
   2   9   3        7.95       14.01     11.87 o 
   3   9   3       47.66       35.56     23.92 o 
   4   9   3       62.33       58.17     13.47 o 
   5   9   3        0.01        2.23     18.61 o 
   6   9   3      222.29      189.61     32.32 o 
   7   9   3       46.91       58.78     25.83 o 
   8   9   3       14.39       21.81     21.48 o 
   9   9   3      183.17      149.61     30.96 o 
 -12  10   3      179.43      160.07     15.56 o 
 -11  10   3       49.86       32.87     11.09 o 
 -10  10   3        2.68        7.09      9.36 o 
  -9  10   3       11.14      -11.20     15.50 o 
  -8  10   3      131.38      132.07     13.31 o 
  -7  10   3        6.20       12.62      7.26 o 
  -6  10   3       61.61       61.95      8.95 o 
  -5  10   3      107.24       97.25     10.02 o 
  -4  10   3      154.83      151.78     10.21 o 
  -3  10   3       76.00       71.05      9.14 o 
  -2  10   3      469.57      458.86     25.22 o 
  -1  10   3      935.45      865.17     44.32 o 
   0  10   3       45.08       40.01     16.42 o 
   1  10   3        1.52        7.38     17.22 o 
   2  10   3       11.15       36.97     22.14 o 
   3  10   3      100.15      128.22     18.04 o 
   4  10   3      194.28      169.86     19.85 o 
   5  10   3        0.89       21.98     21.06 o 
   6  10   3        0.02        6.91     21.88 o 
   7  10   3      170.81      218.89     35.94 o 
   8  10   3       16.26       17.86     23.67 o 
 -11  11   3        2.85        3.72     17.93 o 
 -10  11   3        1.49       -6.22     16.38 o 
  -9  11   3       60.77       53.95     20.61 o 
  -8  11   3       67.16       87.07     14.11 o 
  -7  11   3       56.49       67.95     10.77 o 
  -6  11   3        3.12       10.72      7.81 o 
  -5  11   3       25.55       11.10      7.84 o 
  -4  11   3       31.37       27.97      9.89 o 
  -3  11   3      753.39      757.29     32.51 o 
  -2  11   3        0.20       -5.37     11.91 o 
  -1  11   3        1.38       -4.64     12.80 o 
   0  11   3        3.92       -4.68     19.96 o 
   1  11   3       94.46      157.11     19.95 o 
   2  11   3       41.49       56.74     15.60 o 
   3  11   3       21.98       32.37     14.40 o 
   4  11   3       29.08       49.68     25.09 o 
   5  11   3        0.05       18.72     21.88 o 
   6  11   3        9.66       24.24     22.95 o 
   7  11   3       70.79       46.98     27.48 o 
 -10  12   3       61.98       59.58     22.82 o 
  -9  12   3       35.86       66.50     22.11 o 
  -8  12   3       29.05       24.49     19.50 o 
  -7  12   3       15.07       14.36      8.60 o 
  -6  12   3       80.34       73.72     15.44 o 
  -5  12   3        8.87       10.62     22.31 o 
  -4  12   3        2.44       -2.73     10.31 o 
  -3  12   3       87.46       46.08     21.14 o 
  -2  12   3      265.95      227.84     32.41 o 
  -1  12   3       67.64       35.41     22.82 o 
   0  12   3      116.94       95.79     27.02 o 
   1  12   3       10.04      -13.63     18.95 o 
   2  12   3       19.44       26.30     23.92 o 
   3  12   3       26.33       31.88     24.56 o 
   4  12   3      126.57      111.13     30.65 o 
   5  12   3      221.09      165.47     35.26 o 
   6  12   3      123.09      111.58     32.12 o 
  -9  13   3        9.52      -15.97     15.97 o 
  -8  13   3       31.16       16.08     16.90 o 
  -7  13   3        3.24       12.56     15.58 o 
  -6  13   3      181.38      165.05     26.26 o 
  -5  13   3        0.00       -5.78     11.06 o 
  -4  13   3        4.18       10.44     20.49 o 
  -3  13   3       30.70       17.80     19.72 o 
  -2  13   3      233.36      220.20     34.98 o 
  -1  13   3        1.14      -19.73     19.73 o 
   0  13   3      109.83      116.59     30.26 o 
   1  13   3      193.79      152.86     34.24 o 
   2  13   3        8.75      -10.58     23.40 o 
   3  13   3        4.68        5.33     24.02 o 
   4  13   3        0.43       34.15     26.24 o 
  -7  14   3        0.27       -2.88     11.32 o 
  -6  14   3       16.34        4.08     20.45 o 
  -5  14   3       56.10       35.44     23.39 o 
  -4  14   3       58.03       30.19     23.33 o 
  -3  14   3       10.90       30.53     23.97 o 
  -2  14   3       48.44       38.17     26.17 o 
  -1  14   3        0.11       -0.21     22.96 o 
   0  14   3       30.06       14.54     26.05 o 
   1  14   3       20.01       25.34     26.33 o 
   2  14   3        3.05      -19.85     23.68 o 
  -2 -17   4       47.46       26.52     26.10 o 
  -1 -17   4        1.77      -15.37     15.37 o 
   0 -17   4       15.57       17.67     13.87 o 
   1 -17   4       99.08       98.27     19.87 o 
   2 -17   4       15.76       33.99     14.71 o 
   3 -17   4        2.64       -1.23     11.63 o 
   4 -17   4        0.15       -4.28     12.20 o 
   5 -17   4        0.00        1.98     12.26 o 
   6 -17   4        3.68       20.40     13.74 o 
   7 -17   4       42.18       52.32     15.91 o 
  -4 -16   4        0.73        0.27     22.45 o 
  -3 -16   4        3.97       -7.29     20.38 o 
  -2 -16   4       73.32       76.81     27.37 o 
  -1 -16   4        3.36       -2.95     12.63 o 
   0 -16   4       27.65       25.52     13.92 o 
   1 -16   4      124.25      151.52     34.92 o 
   2 -16   4        0.80       -1.61     11.43 o 
   3 -16   4       88.70      103.33     17.59 o 
   4 -16   4        1.90       -4.90     11.22 o 
   5 -16   4        4.38        9.98     12.08 o 
   6 -16   4        3.18        6.58     17.02 o 
   7 -16   4        5.55       -0.44     11.27 o 
   8 -16   4       42.61       49.61     15.09 o 
   9 -16   4       94.40       81.80     23.73 o 
  -6 -15   4      338.50      379.06     45.23 o 
  -5 -15   4      178.39      207.82     35.93 o 
  -4 -15   4        2.51      -18.76     18.76 o 
  -3 -15   4       29.86       38.68     22.03 o 
  -2 -15   4        3.51       18.40     12.87 o 
  -1 -15   4        9.97       11.69     12.01 o 
   0 -15   4       16.33        9.81     11.88 o 
   1 -15   4      103.28       91.99     16.97 o 
   2 -15   4       72.57       97.19     33.09 o 
   3 -15   4        9.61       -6.93     16.73 o 
   4 -15   4       22.74       24.83     12.00 o 
   5 -15   4       25.87       25.47     11.85 o 
   6 -15   4       11.56        6.28     10.34 o 
   7 -15   4       17.16       12.93     15.46 o 
   8 -15   4        4.47        8.06     14.79 o 
   9 -15   4        9.40        0.79     14.90 o 
  10 -15   4       30.03       12.57     16.31 o 
  -7 -14   4      112.36      119.23     29.29 o 
  -6 -14   4       15.40       29.73     22.66 o 
  -5 -14   4        4.55        5.91     19.71 o 
  -4 -14   4        0.14       11.42     19.25 o 
  -3 -14   4       20.28       25.92     20.16 o 
  -2 -14   4       65.27       52.54     14.32 o 
  -1 -14   4       51.38       54.16     12.99 o 
   0 -14   4        6.39       -8.09     14.17 o 
   1 -14   4       66.84       71.24     14.49 o 
   2 -14   4        0.36       -3.71      8.80 o 
   3 -14   4      257.47      258.12     23.26 o 
   4 -14   4       63.19       48.68     12.76 o 
   5 -14   4      181.08      167.56     26.83 o 
   6 -14   4       74.51       92.76     21.00 o 
   7 -14   4        0.26        1.41     13.44 o 
   8 -14   4       53.35       26.99     15.87 o 
   9 -14   4        0.02      -10.68     12.13 o 
  10 -14   4        9.80        7.90     14.15 o 
  11 -14   4       83.07       91.54     23.75 o 
  -8 -13   4      114.40      112.43     28.28 o 
  -7 -13   4       43.98       61.98     25.82 o 
  -6 -13   4      101.77       82.23     24.72 o 
  -5 -13   4        3.89       12.10     18.67 o 
  -4 -13   4        1.89       -3.81     17.42 o 
  -3 -13   4        6.59       -5.03     10.23 o 
  -2 -13   4       16.98       11.37      9.30 o 
  -1 -13   4       18.54       26.03     11.42 o 
   0 -13   4        6.30       23.77     10.91 o 
   1 -13   4        1.90        9.89     12.21 o 
   2 -13   4       20.03       19.46      7.69 o 
   3 -13   4       62.86       81.02     13.72 o 
   4 -13   4       35.86       51.85     16.94 o 
   5 -13   4      106.24       92.59     20.24 o 
   6 -13   4       11.14       12.48     12.32 o 
   7 -13   4        0.45       -4.76     11.54 o 
   8 -13   4      165.48      162.78     26.00 o 
   9 -13   4       21.25       -0.72     12.52 o 
  10 -13   4       10.86        4.67     13.97 o 
  11 -13   4       49.16       56.22     19.18 o 
  12 -13   4        0.78       -7.26     14.32 o 
  -9 -12   4      129.12      156.08     23.49 o 
  -8 -12   4       56.25       78.68     24.79 o 
  -7 -12   4       27.84       46.90     22.13 o 
  -6 -12   4        4.00      -12.60     15.52 o 
  -5 -12   4       48.77       49.13     20.04 o 
  -4 -12   4        3.93        4.18     16.16 o 
  -3 -12   4       11.95       11.87     10.19 o 
  -2 -12   4      114.47      124.46     15.96 o 
  -1 -12   4       42.05       36.71     11.09 o 
   0 -12   4       22.69       22.49      7.05 o 
   1 -12   4        1.95        4.09      8.24 o 
   2 -12   4      704.67      670.07     21.32 o 
   3 -12   4       55.42       58.95     10.57 o 
   4 -12   4        1.55       -7.92      7.92 o 
   5 -12   4        9.62        0.99     10.54 o 
   6 -12   4       38.47       39.61     14.86 o 
   7 -12   4      181.43      171.74     16.82 o 
   8 -12   4       33.91       18.01     11.54 o 
   9 -12   4        8.81       11.37      9.93 o 
  10 -12   4        9.25       19.92     11.07 o 
  11 -12   4       45.64       17.42     11.06 o 
  12 -12   4       23.35       21.93     13.43 o 
  13 -12   4       61.51       51.01     14.91 o 
 -10 -11   4       37.11       34.38     14.38 o 
  -9 -11   4       38.31       65.20     16.83 o 
  -8 -11   4       55.65       41.60     12.10 o 
  -7 -11   4       26.35       31.33     25.52 o 
  -6 -11   4        8.71       -1.48      4.56 o 
  -5 -11   4       29.51        2.84     16.74 o 
  -4 -11   4        8.29       18.48     16.20 o 
  -3 -11   4       99.92       79.41     13.00 o 
  -2 -11   4      337.00      328.16     19.41 o 
  -1 -11   4       68.14       60.10      6.79 o 
   0 -11   4      812.17      783.25     15.93 o 
   1 -11   4      755.49      769.18     18.40 o 
   2 -11   4       30.29       24.44      8.65 o 
   3 -11   4        6.74        7.82      5.52 o 
   4 -11   4        0.02        0.66      5.36 o 
   5 -11   4        2.67        3.86      6.35 o 
   6 -11   4       25.36       18.92      8.37 o 
   7 -11   4      151.14      161.50     15.61 o 
   8 -11   4       83.72       84.77     13.27 o 
   9 -11   4        0.01       -4.23      7.74 o 
  10 -11   4        0.82       -7.73      8.78 o 
  11 -11   4        0.05       -5.88      7.73 o 
  12 -11   4      300.58      303.10     50.74 o 
  13 -11   4        7.25       11.39     12.12 o 
 -11 -10   4       22.05       60.75     20.97 o 
 -10 -10   4        5.55       13.72     11.71 o 
  -9 -10   4        1.75       25.94     12.82 o 
  -8 -10   4        0.18        6.03     12.19 o 
  -7 -10   4      112.87      113.80     14.92 o 
  -6 -10   4       40.43        8.56      9.52 o 
  -5 -10   4      596.20      500.97     20.70 o 
  -4 -10   4      535.40      442.84     21.17 o 
  -3 -10   4       12.57        7.91      7.99 o 
  -2 -10   4      479.73      470.15     11.47 o 
  -1 -10   4     1683.46     1744.65     19.81 o 
   0 -10   4      948.56      899.40     13.27 o 
   1 -10   4       82.98       95.78      5.76 o 
   2 -10   4      954.94      942.62     18.80 o 
   3 -10   4       85.09       92.10      8.61 o 
   4 -10   4      152.85      165.69     11.43 o 
   5 -10   4        8.53        7.00      5.80 o 
   6 -10   4      396.80      361.60     19.33 o 
   7 -10   4       12.44       20.52      8.83 o 
   8 -10   4       67.70       82.75     33.49 o 
   9 -10   4      293.89      256.57     15.87 o 
  10 -10   4      425.16      415.58     18.23 o 
  11 -10   4       25.06       27.94     11.52 o 
  12 -10   4       95.75       83.79     15.62 o 
  13 -10   4       22.77       27.62     15.65 o 
  14 -10   4        0.05       23.66     18.15 o 
 -12  -9   4        4.44      -17.05     17.05 o 
 -11  -9   4        6.25       -0.22     15.73 o 
 -10  -9   4       61.84       80.98     19.26 o 
  -9  -9   4       38.01       20.75     13.15 o 
  -8  -9   4        0.17        8.60      8.24 o 
  -7  -9   4        0.76       12.00      7.39 o 
  -6  -9   4       62.10       83.32     19.71 o 
  -5  -9   4       74.85      101.16     20.19 o 
  -4  -9   4      107.26      108.42      9.15 o 
  -3  -9   4       39.65       42.15      4.97 o 
  -2  -9   4      342.14      361.30      8.75 o 
  -1  -9   4      266.00      269.17      6.51 o 
   0  -9   4      180.73      179.07      6.24 o 
   1  -9   4       44.92       45.36      4.28 o 
   2  -9   4        6.19        6.37      3.37 o 
   3  -9   4       21.38       23.29      4.49 o 
   4  -9   4      366.92      363.08     12.16 o 
   5  -9   4       15.32       14.32      5.98 o 
   6  -9   4      293.84      293.04     14.36 o 
   7  -9   4      507.08      509.06     22.16 o 
   8  -9   4      140.39      146.97     11.82 o 
   9  -9   4        0.65       -6.38      6.38 o 
  10  -9   4       14.66       18.20     15.23 o 
  11  -9   4       30.21       27.15     11.29 o 
  12  -9   4       91.83       77.18     15.08 o 
  13  -9   4        0.68       -9.32      9.32 o 
  14  -9   4      153.81      138.46     20.47 o 
 -12  -8   4        9.86        1.04     17.60 o 
 -11  -8   4      118.92      135.79     18.21 o 
 -10  -8   4        1.84       -4.15     18.31 o 
  -9  -8   4       26.92       16.65      8.89 o 
  -8  -8   4        9.01       -6.37      6.37 o 
  -7  -8   4      263.81      223.29     16.01 o 
  -6  -8   4      459.63      438.22     28.40 o 
  -5  -8   4      367.60      344.46     42.55 o 
  -4  -8   4      274.35      281.58      8.19 o 
  -3  -8   4        1.57        2.25      3.04 o 
  -2  -8   4       38.83       45.67      4.11 o 
  -1  -8   4       49.79       57.01      3.51 o 
   0  -8   4     2506.03     2493.12     23.94 o 
   1  -8   4     2529.29     2429.10     23.93 o 
   2  -8   4      733.78      805.94     11.85 o 
   3  -8   4      212.82      207.76      7.49 o 
   4  -8   4      139.89      139.95      7.80 o 
   5  -8   4      184.29      195.30      8.23 o 
   6  -8   4      751.64      744.09     16.89 o 
   7  -8   4      156.67      155.61     12.09 o 
   8  -8   4      367.95      352.46     15.72 o 
   9  -8   4       20.70       21.61      5.32 o 
  10  -8   4      879.43      896.69     22.52 o 
  11  -8   4        1.11        8.19      6.78 o 
  12  -8   4       50.16       60.31      8.26 o 
  13  -8   4       25.98       26.12      8.10 o 
  14  -8   4       82.23       73.89     11.37 o 
 -13  -7   4       12.58       31.89     16.47 o 
 -12  -7   4       58.96       61.49     37.74 o 
 -11  -7   4       16.95        5.70     12.27 o 
 -10  -7   4       50.94       47.06     12.99 o 
  -9  -7   4       44.02       51.02     11.53 o 
  -8  -7   4       26.06       34.42      8.25 o 
  -7  -7   4        3.87       -1.15      7.47 o 
  -6  -7   4       14.82       12.70      8.12 o 
  -5  -7   4      561.48      564.09     12.09 o 
  -4  -7   4      237.27      222.56      7.97 o 
  -3  -7   4      276.64      268.36      6.86 o 
  -2  -7   4      161.65      180.97      5.55 o 
  -1  -7   4       16.37       17.60      2.45 o 
   0  -7   4     1872.89     1972.72     19.47 o 
   1  -7   4     1799.48     1752.88     18.27 o 
   2  -7   4      637.97      665.63     10.21 o 
   3  -7   4     1024.43     1120.19     14.51 o 
   4  -7   4        2.55       10.08      3.61 o 
   5  -7   4      806.04      861.09     15.10 o 
   6  -7   4       80.42       77.04      6.27 o 
   7  -7   4      170.19      182.11     10.23 o 
   8  -7   4       74.54       78.26      6.28 o 
   9  -7   4      120.87      106.88     10.72 o 
  10  -7   4       80.12       82.97      9.42 o 
  11  -7   4      222.25      257.19     22.42 o 
  12  -7   4       69.77       87.29      9.49 o 
  13  -7   4       16.75        6.27      7.21 o 
  14  -7   4        2.06        5.15      8.93 o 
  15  -7   4        0.05       -2.60      8.46 o 
 -13  -6   4       29.41        5.11     27.33 o 
 -12  -6   4      104.87      151.48     20.99 o 
 -11  -6   4        6.90        6.68     11.69 o 
 -10  -6   4        0.96       18.30     10.81 o 
  -9  -6   4       35.79       44.43     11.47 o 
  -8  -6   4       31.24       23.64     11.41 o 
  -7  -6   4       46.98       24.39      6.60 o 
  -6  -6   4      168.72      164.18      8.98 o 
  -5  -6   4      855.88      869.96     16.44 o 
  -4  -6   4     1565.14     1557.40     17.48 o 
  -3  -6   4       28.26       35.22      3.43 o 
  -2  -6   4      153.88      153.39      6.02 o 
  -1  -6   4      380.40      371.76      6.96 o 
   0  -6   4      964.80     1011.30     10.99 o 
   1  -6   4     3833.00     3929.74     31.74 o 
   2  -6   4        0.06        4.45      2.34 o 
   3  -6   4     2585.40     2779.71     35.40 o 
   4  -6   4        0.34       -0.92      2.13 o 
   5  -6   4      273.59      282.10      6.92 o 
   6  -6   4      266.25      262.82      7.28 o 
   7  -6   4       49.16       65.37      5.16 o 
   8  -6   4      391.14      418.71     13.03 o 
   9  -6   4       19.49       15.14      7.78 o 
  10  -6   4       52.28       45.28      7.22 o 
  11  -6   4       42.84       32.56      7.59 o 
  12  -6   4        0.02        3.17      5.25 o 
  13  -6   4       27.10       37.25      8.34 o 
  14  -6   4       66.10       48.04     10.64 o 
  15  -6   4       56.42       53.90     13.96 o 
 -14  -5   4       40.41       87.51     36.03 o 
 -13  -5   4        0.06      -11.19     13.28 o 
 -12  -5   4        0.61        0.16     12.50 o 
 -11  -5   4       33.68       49.06     14.62 o 
 -10  -5   4      134.81      140.50     35.21 o 
  -9  -5   4      244.69      268.62     20.03 o 
  -8  -5   4       40.35       46.34      9.64 o 
  -7  -5   4      442.67      435.54     14.24 o 
  -6  -5   4      137.10      131.52     10.97 o 
  -5  -5   4       14.10       25.21      3.97 o 
  -4  -5   4      120.01      131.19      4.88 o 
  -3  -5   4     3020.56     3080.84     25.21 o 
  -2  -5   4     1350.66     1327.11     13.63 o 
  -1  -5   4      293.70      312.69      6.13 o 
   0  -5   4       34.92       33.83      2.79 o 
   1  -5   4     5775.82     5814.31     43.99 o 
   2  -5   4     1066.65     1130.87     13.32 o 
   3  -5   4      146.44      141.64      5.13 o 
   4  -5   4      764.04      779.30      9.84 o 
   5  -5   4      280.14      266.80      6.03 o 
   6  -5   4       50.79       50.27      4.01 o 
   7  -5   4      347.48      342.36      8.49 o 
   8  -5   4      222.88      218.37      9.05 o 
   9  -5   4       71.08       64.33      6.87 o 
  10  -5   4      166.56      143.43     11.58 o 
  11  -5   4       22.12       21.18      5.45 o 
  12  -5   4       11.50       10.31      5.87 o 
  13  -5   4       20.81       16.40      6.65 o 
  14  -5   4        0.48       -0.19      7.36 o 
  15  -5   4        0.20       -8.66      9.19 o 
 -14  -4   4       21.21        9.26     25.90 o 
 -13  -4   4       13.74       28.76     14.71 o 
 -12  -4   4        2.74       19.61     14.43 o 
 -11  -4   4      135.73      158.28     19.08 o 
 -10  -4   4       55.63       46.04     12.66 o 
  -9  -4   4      175.73      175.94     12.86 o 
  -8  -4   4     2218.39     2184.72     86.20 o 
  -7  -4   4       49.67       53.30      6.96 o 
  -6  -4   4       44.72       66.26      8.18 o 
  -5  -4   4     1645.75     1646.43     24.24 o 
  -4  -4   4        0.69        1.71      1.83 o 
  -3  -4   4      207.33      226.28      5.24 o 
  -2  -4   4       21.29       18.31      2.21 o 
  -1  -4   4        0.35       -2.30      2.53 o 
   0  -4   4     1750.35     1723.12     15.86 o 
   1  -4   4       61.60       52.43      3.38 o 
   2  -4   4      781.94      784.93      9.61 o 
   3  -4   4       53.65       50.21      3.29 o 
   4  -4   4      216.81      203.11      4.56 o 
   5  -4   4        5.25        8.86      2.35 o 
   6  -4   4      677.81      725.60     10.73 o 
   7  -4   4      119.02      116.87      5.09 o 
   8  -4   4        3.74        5.40      3.46 o 
   9  -4   4      149.43      142.55      7.14 o 
  10  -4   4      132.94      104.79      8.18 o 
  11  -4   4      177.50      155.43     11.29 o 
  12  -4   4        1.45       -0.86      6.23 o 
  13  -4   4       22.55       23.71      7.56 o 
  14  -4   4        7.06        6.97      8.21 o 
  15  -4   4       42.48       45.94     20.55 o 
 -14  -3   4        0.03       18.05     20.82 o 
 -13  -3   4       63.68       67.86     17.74 o 
 -12  -3   4      204.16      219.53     22.13 o 
 -11  -3   4       45.99       48.82     13.84 o 
 -10  -3   4      277.24      315.60     25.07 o 
  -9  -3   4      227.51      211.78     14.04 o 
  -8  -3   4      361.01      345.34     18.80 o 
  -7  -3   4      751.80      763.64     17.02 o 
  -6  -3   4      163.02      178.24     11.20 o 
  -5  -3   4      252.08      285.43      6.42 o 
  -4  -3   4      199.05      207.88      5.42 o 
  -3  -3   4       50.95       48.90      4.32 o 
  -2  -3   4      179.45      174.53      5.86 o 
  -1  -3   4      470.89      392.06      7.48 o 
   0  -3   4      316.67      280.96      9.60 o 
   1  -3   4      993.53      983.42     10.45 o 
   2  -3   4      164.49      145.91      4.15 o 
   3  -3   4     1306.96     1304.74     12.27 o 
   4  -3   4        6.27        6.48      2.21 o 
   5  -3   4      988.99      967.04     11.23 o 
   6  -3   4      168.24      164.35      6.71 o 
   7  -3   4        5.54        8.54      3.13 o 
   8  -3   4       28.96       21.80      4.34 o 
   9  -3   4      207.33      199.82      7.58 o 
  10  -3   4       54.38       57.35      6.66 o 
  11  -3   4       24.09       20.06      6.70 o 
  12  -3   4       35.37       25.36      7.36 o 
  13  -3   4       77.34       84.53     11.06 o 
  14  -3   4       33.37       44.91      9.23 o 
  15  -3   4       15.10        8.99     10.39 o 
 -15  -2   4       28.60       37.44     17.10 o 
 -14  -2   4       10.77        1.33     20.12 o 
 -13  -2   4      246.45      300.62     27.13 o 
 -12  -2   4       96.25      107.23     17.90 o 
 -11  -2   4      290.13      322.77     24.66 o 
 -10  -2   4     1446.11     1432.40     38.19 o 
  -9  -2   4      119.86      128.32     12.05 o 
  -8  -2   4        1.62       10.17      6.63 o 
  -7  -2   4      143.82      148.78      9.70 o 
  -6  -2   4       44.68       51.04      4.22 o 
  -5  -2   4       65.78       62.86      5.21 o 
  -4  -2   4      195.17      221.73      7.29 o 
  -3  -2   4     1147.72     1155.09     18.34 o 
  -2  -2   4     1834.31     1716.72     22.01 o 
  -1  -2   4     1217.79     1131.33     19.00 o 
   0  -2   4     8572.50     7829.15     72.25 o 
   1  -2   4      746.12      630.15      8.55 o 
   2  -2   4       94.62       90.15      2.94 o 
   3  -2   4      359.07      362.69      5.22 o 
   4  -2   4       11.08        1.27      2.06 o 
   5  -2   4      529.80      572.08      7.65 o 
   6  -2   4      418.56      482.87      7.90 o 
   7  -2   4        5.39        4.34      2.87 o 
   8  -2   4      296.88      259.69      6.97 o 
   9  -2   4      369.84      333.95      8.41 o 
  10  -2   4       90.48       83.48      7.46 o 
  11  -2   4        3.36       10.15      6.76 o 
  12  -2   4        3.39       17.07      7.19 o 
  13  -2   4        1.68        4.50      7.36 o 
  14  -2   4       90.28      101.43     11.23 o 
  15  -2   4       14.69       12.24     15.47 o 
 -15  -1   4       12.31       25.62     23.34 o 
 -14  -1   4        2.72       30.18     15.45 o 
 -13  -1   4      102.35      100.76     19.31 o 
 -12  -1   4      551.70      604.00     40.19 o 
 -11  -1   4      669.13      702.05     23.55 o 
 -10  -1   4      683.54      697.25     19.21 o 
  -9  -1   4        2.48       10.09      6.41 o 
  -8  -1   4       26.75       41.93      7.88 o 
  -7  -1   4       12.22       17.70      4.24 o 
  -6  -1   4      282.56      302.01      8.73 o 
  -5  -1   4      264.52      250.53      8.12 o 
  -4  -1   4       82.52       83.52      4.86 o 
  -3  -1   4       60.68       57.80      4.66 o 
  -2  -1   4      510.14      488.14     10.34 o 
  -1  -1   4     1039.57      976.99     15.04 o 
   0  -1   4     2228.43     1991.44     20.58 o 
   1  -1   4     1995.15     1780.29     17.78 o 
   2  -1   4       12.07        5.95      1.84 o 
   3  -1   4      424.28      407.57      5.50 o 
   4  -1   4     2170.81     2298.82     18.08 o 
   5  -1   4      282.26      314.04      5.67 o 
   6  -1   4       89.91      100.88      4.43 o 
   7  -1   4      206.23      189.00      5.87 o 
   8  -1   4      254.74      239.05      6.81 o 
   9  -1   4      209.32      206.52      9.01 o 
  10  -1   4      224.89      219.27     16.85 o 
  11  -1   4       49.21       48.46      8.43 o 
  12  -1   4       89.77       72.96      9.41 o 
  13  -1   4      161.46      200.28     13.09 o 
  14  -1   4        0.00        1.21      7.81 o 
 -15   0   4        9.28       20.66     13.44 o 
 -14   0   4        0.05        2.70      9.97 o 
 -13   0   4       11.18       13.27      9.94 o 
 -12   0   4      169.51      184.49     15.53 o 
 -11   0   4      144.96      148.05     13.94 o 
 -10   0   4       31.75       29.25      8.84 o 
  -9   0   4        5.52        2.57      6.37 o 
  -8   0   4        2.06        6.80      2.51 o 
  -7   0   4       39.63       34.21      4.59 o 
  -6   0   4      267.07      270.77      7.36 o 
  -5   0   4     1991.51     2071.73     21.52 o 
  -4   0   4     1722.61     1859.00     24.30 o 
  -3   0   4        2.78        0.42      2.56 o 
  -2   0   4     1239.42     1175.52     13.66 o 
  -1   0   4      249.21      249.17      5.53 o 
   0   0   4      766.65      838.68     12.13 o 
   1   0   4      123.24      118.24      4.25 o 
   2   0   4      282.37      281.15      6.59 o 
   3   0   4       98.53      101.93      3.63 o 
   4   0   4       98.34      103.37      3.79 o 
   5   0   4       91.32      101.43      3.75 o 
   6   0   4       14.45       15.04      2.90 o 
   7   0   4      291.23      299.25      6.75 o 
   8   0   4      297.40      251.35     12.87 o 
   9   0   4      162.44      189.02     10.16 o 
  10   0   4      151.42      153.38      9.77 o 
  11   0   4        0.29       -6.40      6.40 o 
  12   0   4        8.44        9.05      9.12 o 
  13   0   4      149.85      164.82     13.03 o 
  14   0   4       70.73       90.51     13.93 o 
 -15   1   4       17.81        9.84     16.61 o 
 -14   1   4       67.43       59.32     21.69 o 
 -13   1   4        8.84        6.26     10.12 o 
 -12   1   4       82.53       39.12     15.74 o 
 -11   1   4        0.00        4.61      5.02 o 
 -10   1   4      169.68      150.83      9.14 o 
  -9   1   4       19.00       11.74      5.45 o 
  -8   1   4     1184.43     1214.66     17.50 o 
  -7   1   4      502.05      507.00     11.35 o 
  -6   1   4      557.01      579.92     13.66 o 
  -5   1   4       13.40       25.53      4.76 o 
  -4   1   4     1006.96     1092.75     15.53 o 
  -3   1   4       55.74       48.56      4.13 o 
  -2   1   4      793.03      791.47     10.79 o 
  -1   1   4       41.59       40.77      3.51 o 
   0   1   4     1086.76     1105.94     14.50 o 
   1   1   4      615.74      579.82      9.96 o 
   2   1   4      520.15      478.28      8.22 o 
   3   1   4     2494.74     2545.88     23.10 o 
   4   1   4       76.48       61.14      3.16 o 
   5   1   4      236.21      246.99      5.44 o 
   6   1   4      362.05      335.15      7.90 o 
   7   1   4        7.43        9.31      3.65 o 
   8   1   4      187.23      187.11      8.16 o 
   9   1   4      612.32      607.10     16.75 o 
  10   1   4       43.98       32.79      6.80 o 
  11   1   4       29.85       32.60      7.50 o 
  12   1   4       18.28       14.73      6.93 o 
  13   1   4        8.09       30.22     10.90 o 
  14   1   4       81.84       98.69     14.25 o 
 -15   2   4       25.43       32.61     27.88 o 
 -14   2   4       10.89       38.74     15.12 o 
 -13   2   4      105.74       77.08     16.09 o 
 -12   2   4      109.75       98.17      9.05 o 
 -11   2   4      109.40      119.18      9.45 o 
 -10   2   4      102.30      117.07     11.44 o 
  -9   2   4      111.26      115.53      8.95 o 
  -8   2   4      495.26      501.25     16.17 o 
  -7   2   4       31.26       25.33      5.54 o 
  -6   2   4      179.57      199.09      6.63 o 
  -5   2   4       30.86       33.46      3.21 o 
  -4   2   4     3671.85     3768.65     32.49 o 
  -3   2   4      408.58      371.31      7.85 o 
  -2   2   4       10.42       14.69      3.21 o 
  -1   2   4      234.71      231.68      6.35 o 
   0   2   4      876.62      842.35     11.66 o 
   1   2   4     1203.79     1231.30     16.16 o 
   2   2   4      679.70      755.35     10.78 o 
   3   2   4      927.43      965.99     11.45 o 
   4   2   4       11.51       15.02      2.74 o 
   5   2   4      431.42      417.93      7.67 o 
   6   2   4        0.67        0.19      3.16 o 
   7   2   4      470.46      445.03     11.04 o 
   8   2   4        2.36        1.17      5.43 o 
   9   2   4      224.17      242.09     10.96 o 
  10   2   4        0.03        3.23      5.75 o 
  11   2   4        0.05       -1.35      8.13 o 
  12   2   4       10.06       13.86      9.93 o 
  13   2   4      173.79      228.39     20.03 o 
 -15   3   4        7.73        6.81     14.88 o 
 -14   3   4        6.87       19.06     27.58 o 
 -13   3   4       44.77       37.69      9.16 o 
 -12   3   4      103.67       98.08     17.19 o 
 -11   3   4       12.55       13.92      7.05 o 
 -10   3   4       25.13       27.55      7.36 o 
  -9   3   4        0.09        1.23      6.21 o 
  -8   3   4      100.58      118.89     10.16 o 
  -7   3   4      394.39      388.66     10.79 o 
  -6   3   4        2.25        1.35      3.17 o 
  -5   3   4      270.04      269.40      6.97 o 
  -4   3   4     1972.97     2003.05     20.46 o 
  -3   3   4       10.84        7.07      3.23 o 
  -2   3   4      392.04      414.60      7.97 o 
  -1   3   4     3671.81     3805.94     33.26 o 
   0   3   4       25.34       16.66      3.33 o 
   1   3   4       91.66      102.10      4.98 o 
   2   3   4      406.68      440.90      9.92 o 
   3   3   4      246.69      227.82      6.27 o 
   4   3   4       35.77       33.25      3.01 o 
   5   3   4       31.91       36.45      3.52 o 
   6   3   4      590.34      584.29     12.09 o 
   7   3   4       14.80       18.53      4.85 o 
   8   3   4      110.06      110.18      7.93 o 
   9   3   4       82.04       82.39     10.61 o 
  10   3   4       10.45       16.68      7.73 o 
  11   3   4        0.02       14.84      8.16 o 
  12   3   4      104.79      117.42     13.89 o 
  13   3   4        9.75       38.80     13.40 o 
 -15   4   4       47.71       50.85     16.78 o 
 -14   4   4        8.90       -1.53      8.70 o 
 -13   4   4       14.45       22.57      9.36 o 
 -12   4   4        2.57       -7.32      9.69 o 
 -11   4   4        3.53        1.99      7.44 o 
 -10   4   4       34.57       52.36     11.96 o 
  -9   4   4       74.90       70.44      8.75 o 
  -8   4   4      133.94      149.17      9.79 o 
  -7   4   4        0.03       -4.41      4.41 o 
  -6   4   4       85.13       82.75      4.90 o 
  -5   4   4       44.43       35.00      4.52 o 
  -4   4   4      345.35      338.95      8.07 o 
  -3   4   4       15.07       15.66      3.49 o 
  -2   4   4      171.33      178.17      6.85 o 
  -1   4   4        0.34       -0.38      2.90 o 
   0   4   4       18.34       21.56      3.11 o 
   1   4   4      277.81      303.42      6.80 o 
   2   4   4      573.97      576.31      9.10 o 
   3   4   4      749.39      815.35     10.18 o 
   4   4   4        2.86        3.92      2.98 o 
   5   4   4      163.34      143.64      7.30 o 
   6   4   4      538.31      537.45     11.56 o 
   7   4   4      822.83      808.34     17.07 o 
   8   4   4     1441.62     1429.48     31.79 o 
   9   4   4       82.47       97.62     10.61 o 
  10   4   4        3.59       11.44     10.82 o 
  11   4   4       52.29       58.80     16.92 o 
  12   4   4       34.69       49.68     20.08 o 
  13   4   4        2.27       14.29     12.08 o 
 -14   5   4        8.82       25.23     10.20 o 
 -13   5   4        0.16       -7.05     10.20 o 
 -12   5   4       32.02       18.29      9.17 o 
 -11   5   4      196.03      216.67     19.20 o 
 -10   5   4        0.47       -9.03      9.03 o 
  -9   5   4       71.71       72.64      8.43 o 
  -8   5   4        8.47        0.20      8.46 o 
  -7   5   4      149.16      157.95      6.83 o 
  -6   5   4      475.49      461.91      9.52 o 
  -5   5   4       26.78       21.13      3.84 o 
  -4   5   4      493.67      488.31      9.26 o 
  -3   5   4      216.69      216.36      7.25 o 
  -2   5   4        4.45        6.26      3.84 o 
  -1   5   4      249.74      258.89      8.13 o 
   0   5   4      812.95      832.96     13.16 o 
   1   5   4      390.63      388.94      7.50 o 
   2   5   4       49.56       58.77      4.97 o 
   3   5   4      806.59      775.18     15.51 o 
   4   5   4      959.67      930.22     17.89 o 
   5   5   4      956.06      919.19     22.77 o 
   6   5   4      414.23      409.66     18.06 o 
   7   5   4      131.24      125.58     15.16 o 
   8   5   4       65.93       64.42     10.80 o 
   9   5   4        0.03       10.19      9.23 o 
  10   5   4        2.73       -5.46      8.55 o 
  11   5   4       55.51       60.59     11.76 o 
  12   5   4        8.65       38.11     15.08 o 
 -14   6   4       23.34       13.77     10.41 o 
 -13   6   4       23.16       20.56      9.78 o 
 -12   6   4      107.58      110.85     16.76 o 
 -11   6   4        4.05        8.65     13.43 o 
 -10   6   4      248.13      233.72     14.78 o 
  -9   6   4        2.24        3.17      6.93 o 
  -8   6   4       41.15       44.92      7.41 o 
  -7   6   4       96.19       99.68      7.11 o 
  -6   6   4      981.52      972.86     14.89 o 
  -5   6   4      280.66      282.16      9.42 o 
  -4   6   4        0.03        0.25      3.65 o 
  -3   6   4       66.10       67.44      4.91 o 
  -2   6   4        2.24        5.76      4.79 o 
  -1   6   4       93.10      105.75      6.69 o 
   0   6   4       95.37       90.84      6.66 o 
   1   6   4       15.20       17.22      4.45 o 
   2   6   4     1564.06     1502.11     22.51 o 
   3   6   4      238.61      252.25     14.46 o 
   4   6   4      330.62      295.48     14.86 o 
   5   6   4      717.37      689.23     20.62 o 
   6   6   4        2.14       19.58      7.50 o 
   7   6   4        1.29        7.51     13.48 o 
   8   6   4       65.06       54.10     13.29 o 
   9   6   4        4.03       20.57     18.34 o 
  10   6   4       19.69       41.08     21.15 o 
  11   6   4       31.00       36.89     20.27 o 
 -14   7   4        9.73        4.74      9.71 o 
 -13   7   4        9.58       23.90     13.78 o 
 -12   7   4       18.20       10.42     12.21 o 
 -11   7   4       63.48       91.93     14.94 o 
 -10   7   4       46.24       41.92      9.40 o 
  -9   7   4        0.02       -5.40      5.40 o 
  -8   7   4      178.37      199.10     14.13 o 
  -7   7   4       48.78       47.71      6.31 o 
  -6   7   4       23.34       24.71      5.63 o 
  -5   7   4       43.40       41.61      7.01 o 
  -4   7   4      223.18      235.29      8.98 o 
  -3   7   4       44.76       37.19      5.95 o 
  -2   7   4       47.71       53.20      6.15 o 
  -1   7   4      456.15      426.43     10.90 o 
   0   7   4      739.17      746.59     13.18 o 
   1   7   4      223.22      254.52     14.71 o 
   2   7   4      106.38      108.92     11.37 o 
   3   7   4      697.68      700.68     20.97 o 
   4   7   4      254.18      272.44     15.38 o 
   5   7   4        0.41        7.23      8.07 o 
   6   7   4       28.81       22.77     20.44 o 
   7   7   4        0.09        1.37     18.27 o 
   8   7   4        8.25       20.41     19.16 o 
   9   7   4        5.17      -12.21     18.21 o 
  10   7   4       88.66       94.07     26.58 o 
  11   7   4       59.26       51.81     21.91 o 
 -13   8   4      117.38      108.59     17.49 o 
 -12   8   4        0.24       30.20     13.03 o 
 -11   8   4       32.67       32.81     11.07 o 
 -10   8   4       23.07        8.93      8.73 o 
  -9   8   4       95.28      105.96     11.63 o 
  -8   8   4       56.02       47.69      9.46 o 
  -7   8   4        0.56        2.32      5.24 o 
  -6   8   4      163.44      174.04      9.43 o 
  -5   8   4      162.45      167.73      9.04 o 
  -4   8   4        5.35        1.55      4.64 o 
  -3   8   4       28.19       26.03      6.69 o 
  -2   8   4      296.98      282.41      9.66 o 
  -1   8   4       56.40       61.69      9.97 o 
   0   8   4       27.19       48.00      9.12 o 
   1   8   4       68.33       77.75     14.14 o 
   2   8   4       99.44      124.57     12.03 o 
   3   8   4       55.30       55.66     13.56 o 
   4   8   4        4.88       18.49     11.25 o 
   5   8   4        1.51       10.65     21.82 o 
   6   8   4       87.25      106.30     27.23 o 
   7   8   4        0.35        4.73     20.11 o 
   8   8   4        0.14       22.09     22.19 o 
   9   8   4       26.07       58.94     24.73 o 
  10   8   4      160.45      161.66     30.71 o 
 -12   9   4       61.25       78.67     18.79 o 
 -11   9   4       80.48       78.09     13.78 o 
 -10   9   4       30.80       35.99     11.04 o 
  -9   9   4       27.44       13.28      8.69 o 
  -8   9   4      121.32      110.42     11.06 o 
  -7   9   4        2.46        5.53      5.49 o 
  -6   9   4       86.19       79.97      8.49 o 
  -5   9   4        0.02        2.80      6.69 o 
  -4   9   4       32.78       45.68      5.08 o 
  -3   9   4        7.99        9.37      8.58 o 
  -2   9   4      132.69      166.78     17.19 o 
  -1   9   4        2.68       -0.86      7.90 o 
   0   9   4      166.57      179.37     26.71 o 
   1   9   4        9.64       17.67     12.32 o 
   2   9   4        4.33      -10.66     10.66 o 
   3   9   4       15.97       17.98     12.05 o 
   4   9   4       72.83       77.60     15.06 o 
   5   9   4        2.62       30.15     22.68 o 
   6   9   4       14.66        0.52     20.72 o 
   7   9   4       21.94       42.62     24.31 o 
   8   9   4       60.40       46.64     25.30 o 
   9   9   4      126.40      144.55     31.71 o 
 -12  10   4      150.98      186.86     16.65 o 
 -11  10   4       77.66       88.21     15.70 o 
 -10  10   4        2.27       -7.81     10.09 o 
  -9  10   4       32.62       34.45     10.10 o 
  -8  10   4        0.12      -12.14     14.91 o 
  -7  10   4      100.31       93.03     14.09 o 
  -6  10   4      185.82      198.48     21.93 o 
  -5  10   4       40.39       53.49      9.14 o 
  -4  10   4       50.91       49.12     10.37 o 
  -3  10   4      898.62      878.36     28.35 o 
  -2  10   4        4.76       -0.15      8.49 o 
  -1  10   4      546.51      563.62     28.73 o 
   0  10   4      200.56      183.10     36.81 o 
   1  10   4        6.27        2.51     31.67 o 
   2  10   4        0.01        5.45     12.48 o 
   3  10   4       13.75       10.87     16.91 o 
   4  10   4        1.13       25.17     13.19 o 
   5  10   4        7.66       13.25     22.72 o 
   6  10   4        1.33       -5.35     22.92 o 
   7  10   4       19.10       21.61     24.27 o 
   8  10   4       44.54       26.77     23.75 o 
 -11  11   4       30.70       -8.90     19.26 o 
 -10  11   4        0.64       10.98     19.50 o 
  -9  11   4       35.68       26.15     19.47 o 
  -8  11   4        8.38       13.76     17.08 o 
  -7  11   4      315.83      297.93     18.21 o 
  -6  11   4      166.57      143.51     14.09 o 
  -5  11   4      252.65      265.69     21.43 o 
  -4  11   4       56.40       85.94     14.49 o 
  -3  11   4       55.19       67.37     13.39 o 
  -2  11   4       89.97       86.44     24.18 o 
  -1  11   4      136.97      150.71     29.22 o 
   0  11   4        8.78       -8.51     20.26 o 
   1  11   4        2.83       -5.45     19.62 o 
   2  11   4       16.05       19.22     22.10 o 
   3  11   4        1.34      -19.33     19.33 o 
   4  11   4        5.63       19.49     22.28 o 
   5  11   4        0.76       -3.30     22.24 o 
   6  11   4        2.23       51.00     27.53 o 
  -9  12   4       28.09       11.34     19.30 o 
  -8  12   4       24.59       44.08     19.75 o 
  -7  12   4       41.15       35.99     15.10 o 
  -6  12   4       30.71       33.15     13.83 o 
  -5  12   4       19.65       32.03     12.20 o 
  -4  12   4        0.24       -1.24     18.29 o 
  -3  12   4       27.08       56.81     23.25 o 
  -2  12   4      426.44      453.02     40.15 o 
  -1  12   4       85.88      142.30     30.24 o 
   0  12   4      129.21       97.82     28.37 o 
   1  12   4        1.78      -18.75     19.82 o 
   2  12   4        2.41       -1.79     23.50 o 
   3  12   4       25.98       25.94     22.76 o 
   4  12   4       11.84       29.54     27.50 o 
   5  12   4        0.11       -6.75     24.24 o 
  -8  13   4        0.16        6.91     17.11 o 
  -7  13   4        0.04        5.31     15.01 o 
  -6  13   4        0.02       -5.65     11.78 o 
  -5  13   4       12.47       24.08     21.50 o 
  -4  13   4        4.56        9.81     21.40 o 
  -3  13   4       48.85        7.51     20.99 o 
  -2  13   4       45.89        8.10     22.41 o 
  -1  13   4       31.94       20.88     24.86 o 
   0  13   4       27.50       12.38     25.56 o 
   1  13   4        5.28       36.10     26.55 o 
   2  13   4        4.42        3.80     21.70 o 
   3  13   4        2.44       17.35     27.16 o 
  -4  14   4       12.46      -10.04     22.06 o 
  -3  14   4        6.00       28.37     24.34 o 
  -2  14   4        0.67       15.36     24.49 o 
  -1  14   4       11.65       16.20     25.77 o 
   2 -18   5       12.39       -4.54     12.67 o 
   3 -18   5       53.75       70.29     24.98 o 
  -2 -17   5       18.74       11.82     22.37 o 
  -1 -17   5       55.36       31.64     15.31 o 
   0 -17   5      134.93      100.72     19.31 o 
   1 -17   5        8.94        0.55     12.84 o 
   2 -17   5       79.54      108.82     19.54 o 
   3 -17   5       22.38       15.02     12.87 o 
   4 -17   5        5.59        9.88     12.24 o 
   5 -17   5       85.47      100.46     26.70 o 
   6 -17   5        0.27        1.61     13.57 o 
   7 -17   5        0.32        9.32     13.77 o 
  -5 -16   5       50.90       42.82     26.28 o 
  -4 -16   5       52.65       73.22     28.03 o 
  -3 -16   5       14.36       -5.70     19.64 o 
  -2 -16   5       43.99       41.13     15.91 o 
  -1 -16   5      205.08      220.55     23.45 o 
   0 -16   5        7.10        9.22     12.76 o 
   1 -16   5      157.99      212.64     23.44 o 
   2 -16   5        9.88       -3.97     10.24 o 
   3 -16   5        6.57       14.28     18.81 o 
   4 -16   5        3.82        8.86     10.59 o 
   5 -16   5       22.78       15.71     11.77 o 
   6 -16   5       24.88       22.19     19.66 o 
   7 -16   5       89.88       97.01     24.20 o 
   8 -16   5       37.87       36.12     19.33 o 
   9 -16   5        8.09        7.67     16.12 o 
  -6 -15   5       51.89       40.66     25.94 o 
  -5 -15   5        0.38      -17.68     17.68 o 
  -4 -15   5        1.66        4.23     19.07 o 
  -3 -15   5        6.89        2.52     12.11 o 
  -2 -15   5       70.02       81.81     16.70 o 
  -1 -15   5       18.78        1.87     10.81 o 
   0 -15   5        0.03       -0.68      9.52 o 
   1 -15   5       87.43      102.77     17.12 o 
   2 -15   5       31.42       27.85     13.32 o 
   3 -15   5       16.90        6.87     10.20 o 
   4 -15   5       40.74       23.22     11.94 o 
   5 -15   5       86.65      116.93     23.65 o 
   6 -15   5        8.86        6.33     12.82 o 
   7 -15   5        9.16       19.85     16.10 o 
   8 -15   5       23.32       33.30     16.27 o 
   9 -15   5      122.88      132.64     26.33 o 
  10 -15   5       43.04       37.67     18.94 o 
  -7 -14   5      112.89      132.53     29.80 o 
  -6 -14   5      180.87      203.92     33.11 o 
  -5 -14   5       13.90       25.67     21.25 o 
  -4 -14   5       10.58      -16.34     16.34 o 
  -3 -14   5       71.33       76.50     15.35 o 
  -2 -14   5       42.48       45.87     13.42 o 
  -1 -14   5        5.39       17.14     12.19 o 
   0 -14   5        0.51       13.59     10.29 o 
   1 -14   5       56.78       49.28     12.80 o 
   2 -14   5       17.03       17.87      9.63 o 
   3 -14   5       35.75       37.82     16.10 o 
   4 -14   5      147.05      125.83     22.77 o 
   5 -14   5       13.87       16.85     13.01 o 
   6 -14   5        2.23        0.37     12.21 o 
   7 -14   5        3.45       -4.58     12.40 o 
   8 -14   5      246.38      294.48     35.63 o 
   9 -14   5       36.37       74.48     20.66 o 
  10 -14   5       24.68        4.56     15.30 o 
  11 -14   5      123.47      102.85     24.99 o 
  -7 -13   5        9.44      -16.06     16.06 o 
  -6 -13   5        9.51       -6.68     16.87 o 
  -5 -13   5        5.45       -1.00     18.02 o 
  -4 -13   5       30.23        8.62     17.47 o 
  -3 -13   5        6.68        4.84     10.11 o 
  -2 -13   5       24.42       39.00     11.70 o 
  -1 -13   5      108.62      119.63     15.52 o 
   0 -13   5       23.81       15.13     16.84 o 
   1 -13   5       55.31       44.58     24.72 o 
   2 -13   5      105.30      105.53     15.59 o 
   3 -13   5       12.23      -10.11     10.11 o 
   4 -13   5       27.13       42.28     15.39 o 
   5 -13   5       41.41       61.17     17.00 o 
   6 -13   5      432.31      436.19     34.17 o 
   7 -13   5        0.00       11.67     12.25 o 
   8 -13   5       59.48       69.54     19.17 o 
   9 -13   5        0.05       -2.67     11.84 o 
  10 -13   5       60.58       56.44     13.70 o 
  11 -13   5      135.69      152.43     26.96 o 
  12 -13   5       21.26        8.44     12.02 o 
 -10 -12   5      121.05       80.27     20.96 o 
  -9 -12   5       30.44       29.46     16.34 o 
  -8 -12   5       21.26        7.77     10.52 o 
  -7 -12   5        2.09       -7.16      9.25 o 
  -6 -12   5       88.15       68.22     21.80 o 
  -5 -12   5       10.06        5.68     15.63 o 
  -4 -12   5       12.77        5.61     16.89 o 
  -3 -12   5      148.16      141.01     21.25 o 
  -2 -12   5       39.98       47.61     11.60 o 
  -1 -12   5        8.17       -5.05      7.36 o 
   0 -12   5        0.36       -0.19      6.02 o 
   1 -12   5      867.11      823.49     23.36 o 
   2 -12   5      685.00      652.10     58.25 o 
   3 -12   5      113.69      115.70     13.59 o 
   4 -12   5      213.73      207.78     16.51 o 
   5 -12   5       87.83       76.06     11.91 o 
   6 -12   5      268.64      273.90     19.47 o 
   7 -12   5       29.44       35.85     10.72 o 
   8 -12   5      255.00      270.26     35.10 o 
   9 -12   5        0.42       -2.29     12.02 o 
  10 -12   5       34.29       12.98     10.87 o 
  11 -12   5       11.16       15.90     11.57 o 
  12 -12   5       13.85        4.32     12.03 o 
  13 -12   5       10.59       18.69     13.08 o 
 -10 -11   5        1.62      -11.07     11.89 o 
  -9 -11   5       74.89       46.75     16.79 o 
  -8 -11   5      118.69       95.72     17.90 o 
  -7 -11   5        3.51       11.58      8.27 o 
  -6 -11   5        6.67       -7.56      8.66 o 
  -5 -11   5        1.23       11.59      8.01 o 
  -4 -11   5       93.50       89.90     16.33 o 
  -3 -11   5      111.84      111.58     13.98 o 
  -2 -11   5      384.56      397.86     27.68 o 
  -1 -11   5       41.80       47.24      6.37 o 
   0 -11   5      505.73      520.07     11.39 o 
   1 -11   5      249.14      264.46     11.98 o 
   2 -11   5       59.15       72.85      8.92 o 
   3 -11   5      392.79      363.17     17.59 o 
   4 -11   5      240.40      251.90     13.82 o 
   5 -11   5       99.82       87.76     11.75 o 
   6 -11   5       29.23       31.42      9.63 o 
   7 -11   5      239.59      235.82     30.82 o 
   8 -11   5        3.37        0.78      9.28 o 
   9 -11   5       90.25      107.88     15.40 o 
  10 -11   5      159.64      102.04     14.99 o 
  11 -11   5       16.71        4.87     11.45 o 
  12 -11   5      312.93      303.02     26.78 o 
  13 -11   5       21.22       18.64     12.91 o 
 -11 -10   5        3.75       34.30     15.17 o 
 -10 -10   5       36.53       20.99     13.92 o 
  -9 -10   5       61.61       87.55     18.51 o 
  -8 -10   5        0.59      -10.96     10.96 o 
  -7 -10   5        1.13        1.01      4.56 o 
  -6 -10   5        3.20        5.10      8.49 o 
  -5 -10   5       13.58        5.97      7.56 o 
  -4 -10   5      103.77       79.66      8.45 o 
  -3 -10   5      705.07      651.86     15.67 o 
  -2 -10   5      293.65      307.32      8.96 o 
  -1 -10   5     1252.27     1283.64     15.17 o 
   0 -10   5       12.83       17.75      3.57 o 
   1 -10   5      485.91      487.64     10.62 o 
   2 -10   5       13.41       15.55      4.24 o 
   3 -10   5       22.25       20.80      6.10 o 
   4 -10   5        5.89       -1.10      5.43 o 
   5 -10   5        5.44        1.36      5.63 o 
   6 -10   5       30.89       47.78     13.74 o 
   7 -10   5       81.72       70.96     11.71 o 
   8 -10   5      400.22      419.15     21.94 o 
   9 -10   5      162.29      139.75     16.47 o 
  10 -10   5       25.12       24.08     10.68 o 
  11 -10   5       17.27       20.77     11.43 o 
  12 -10   5        6.70       10.23     18.53 o 
  13 -10   5        2.24        6.02      8.98 o 
  14 -10   5       18.47       27.28     11.24 o 
 -12  -9   5       16.30       35.71     20.19 o 
 -11  -9   5        6.04       32.73     15.28 o 
 -10  -9   5       34.02       54.61     12.33 o 
  -9  -9   5      142.52      116.49     17.16 o 
  -8  -9   5        4.13        3.28     11.45 o 
  -7  -9   5       57.74       80.89     18.63 o 
  -6  -9   5      111.44       76.17     10.84 o 
  -5  -9   5       97.30       96.64     10.91 o 
  -4  -9   5      142.66      126.97      6.72 o 
  -3  -9   5       63.20       66.27      4.83 o 
  -2  -9   5        8.32        8.99      3.62 o 
  -1  -9   5       80.70       75.24      4.09 o 
   0  -9   5      461.41      444.75      8.55 o 
   1  -9   5      353.49      343.14      8.05 o 
   2  -9   5      264.03      256.51      7.54 o 
   3  -9   5       21.03       23.92      4.21 o 
   4  -9   5      167.48      189.07     11.89 o 
   5  -9   5      271.53      284.01     13.40 o 
   6  -9   5       79.89       76.47     11.53 o 
   7  -9   5        0.97        4.77      7.46 o 
   8  -9   5     1422.12     1423.32     30.55 o 
   9  -9   5        2.20       12.91      7.46 o 
  10  -9   5      904.12      835.31     32.14 o 
  11  -9   5        0.23       -8.32      9.78 o 
  12  -9   5      188.53      177.19     15.61 o 
  13  -9   5        0.44        5.51      9.29 o 
  14  -9   5       16.47        9.57     10.55 o 
 -12  -8   5        0.92        9.51     12.88 o 
 -11  -8   5        0.13        2.94     10.62 o 
 -10  -8   5       29.75       40.01     11.52 o 
  -9  -8   5      186.97      192.11     17.26 o 
  -8  -8   5      303.36      298.57     24.86 o 
  -7  -8   5      187.31      163.27     15.22 o 
  -6  -8   5       14.14       -1.30      6.76 o 
  -5  -8   5       20.00       22.68      4.88 o 
  -4  -8   5        5.52        7.48      3.49 o 
  -3  -8   5        3.90        3.80      3.12 o 
  -2  -8   5      348.85      302.58     10.24 o 
  -1  -8   5      294.27      280.28      8.75 o 
   0  -8   5      904.58      861.72     11.58 o 
   1  -8   5      232.28      246.39      6.65 o 
   2  -8   5       19.31       20.34      3.39 o 
   3  -8   5       36.74       35.23      4.02 o 
   4  -8   5       61.07       59.69      6.87 o 
   5  -8   5     1147.47     1204.57     25.88 o 
   6  -8   5     1150.87     1168.59     21.85 o 
   7  -8   5       61.02       67.25      7.46 o 
   8  -8   5     1952.95     1963.26     40.94 o 
   9  -8   5      313.79      312.72     37.40 o 
  10  -8   5        0.00        2.78      5.24 o 
  11  -8   5        0.32       -3.23      7.91 o 
  12  -8   5       26.68       15.68      6.64 o 
  13  -8   5       14.17       29.86      7.88 o 
  14  -8   5      153.39      176.10     18.55 o 
 -13  -7   5        3.52       17.81     16.07 o 
 -12  -7   5      155.57      233.70     23.61 o 
 -11  -7   5        0.13       -8.28     11.12 o 
 -10  -7   5       30.28       37.22     11.46 o 
  -9  -7   5        1.48      -11.92     15.93 o 
  -8  -7   5       88.47       67.22     15.07 o 
  -7  -7   5        3.41       -2.64      7.03 o 
  -6  -7   5      225.64      238.28     10.28 o 
  -5  -7   5      446.01      410.87     10.81 o 
  -4  -7   5      131.29      117.11      5.93 o 
  -3  -7   5        3.73        1.29      2.73 o 
  -2  -7   5      128.92      131.87      7.76 o 
  -1  -7   5       85.32       88.30      4.54 o 
   0  -7   5        2.92        3.89      2.83 o 
   1  -7   5      640.80      656.78      9.39 o 
   2  -7   5        5.98       12.80      2.74 o 
   3  -7   5      378.51      440.14      8.96 o 
   4  -7   5      304.28      370.70      8.56 o 
   5  -7   5        1.49        5.44      3.40 o 
   6  -7   5       71.71       74.78      7.24 o 
   7  -7   5      468.27      444.66     12.41 o 
   8  -7   5      488.66      474.74     12.27 o 
   9  -7   5      402.10      416.27     14.36 o 
  10  -7   5       58.13       52.66      7.24 o 
  11  -7   5       66.28       40.39      7.32 o 
  12  -7   5       69.00       82.39      9.26 o 
  13  -7   5        5.86        5.31      6.07 o 
  14  -7   5        0.72        8.24      7.90 o 
 -13  -6   5        8.62      -13.60     18.12 o 
 -12  -6   5       40.99       68.36     16.18 o 
 -11  -6   5       86.87       98.38     15.78 o 
 -10  -6   5        5.63       -9.91      9.91 o 
  -9  -6   5       46.57       32.61     13.85 o 
  -8  -6   5       21.04       38.19     12.04 o 
  -7  -6   5      231.51      232.99     22.19 o 
  -6  -6   5        0.68       -1.78      4.66 o 
  -5  -6   5      102.36      113.03      6.28 o 
  -4  -6   5      850.98      825.35     11.05 o 
  -3  -6   5       13.79       10.01      2.24 o 
  -2  -6   5      721.76      756.55     12.51 o 
  -1  -6   5       45.81       47.44      4.17 o 
   0  -6   5     1065.60     1128.95     12.18 o 
   1  -6   5       99.19      101.64      4.24 o 
   2  -6   5      853.88      926.70     12.41 o 
   3  -6   5       84.00       84.56      4.33 o 
   4  -6   5       75.42       85.09      4.07 o 
   5  -6   5       32.77       35.88      3.60 o 
   6  -6   5     1296.88     1216.04     19.03 o 
   7  -6   5     1623.06     1630.55     21.02 o 
   8  -6   5        1.92        0.13      4.12 o 
   9  -6   5       84.88       79.32     11.71 o 
  10  -6   5        3.40       -1.96      5.03 o 
  11  -6   5       24.19       31.41     10.19 o 
  12  -6   5        0.00        5.43      6.78 o 
  13  -6   5        1.83       -6.80      6.80 o 
  14  -6   5       61.13       78.85     10.09 o 
  15  -6   5       27.44       36.05     13.64 o 
 -14  -5   5       33.45       53.69     18.79 o 
 -13  -5   5       58.79      100.54     19.00 o 
 -12  -5   5        0.56       13.78     13.55 o 
 -11  -5   5       33.79       42.75     13.58 o 
 -10  -5   5        3.92        7.45     10.19 o 
  -9  -5   5       17.41        5.65     13.65 o 
  -8  -5   5      241.42      226.70     35.91 o 
  -7  -5   5      675.98      681.22     32.96 o 
  -6  -5   5       34.10       51.34      7.90 o 
  -5  -5   5       51.94       68.76      6.68 o 
  -4  -5   5       44.45       46.94      3.44 o 
  -3  -5   5       15.99        8.40      2.17 o 
  -2  -5   5      239.83      238.64      5.28 o 
  -1  -5   5       14.34       14.66      3.11 o 
   0  -5   5     2598.03     2642.70     24.64 o 
   1  -5   5        1.05        2.99      2.15 o 
   2  -5   5     2066.91     2148.61     20.03 o 
   3  -5   5      358.06      344.91      7.00 o 
   4  -5   5        6.19        6.89      2.37 o 
   5  -5   5      553.05      598.98      8.38 o 
   6  -5   5       43.94       47.41      3.89 o 
   7  -5   5        9.76       11.12      3.81 o 
   8  -5   5      212.05      194.79      7.76 o 
   9  -5   5        2.73        1.35      4.37 o 
  10  -5   5      187.79      173.39     11.03 o 
  11  -5   5        1.83        4.71      6.21 o 
  12  -5   5       69.95       51.74      8.45 o 
  13  -5   5        0.02        9.96      7.04 o 
  14  -5   5        1.73       11.11      8.34 o 
  15  -5   5        0.07       -5.68     10.09 o 
 -14  -4   5        8.75       -9.64     22.88 o 
 -13  -4   5       28.44       59.11     17.23 o 
 -12  -4   5       14.54       -1.81     11.69 o 
 -11  -4   5      189.40      200.90     20.58 o 
 -10  -4   5       15.40       15.79     10.78 o 
  -9  -4   5      145.97      171.97     22.78 o 
  -8  -4   5      157.10      151.87     14.45 o 
  -7  -4   5      432.77      463.05     32.91 o 
  -6  -4   5      542.32      566.06      9.97 o 
  -5  -4   5      173.45      179.58      5.85 o 
  -4  -4   5      172.28      211.80      5.60 o 
  -3  -4   5       12.11       16.01      2.43 o 
  -2  -4   5       16.51       15.37      2.70 o 
  -1  -4   5     1171.40     1094.18     13.65 o 
   0  -4   5      319.87      343.83      8.50 o 
   1  -4   5       62.53       54.20      3.60 o 
   2  -4   5        4.47        2.56      1.48 o 
   3  -4   5       21.23       16.96      2.40 o 
   4  -4   5      734.20      742.39      8.19 o 
   5  -4   5      299.55      305.27      6.35 o 
   6  -4   5      387.20      392.51      7.19 o 
   7  -4   5       19.10       20.76      3.69 o 
   8  -4   5       86.49       77.68      5.47 o 
   9  -4   5        0.80        0.48      3.62 o 
  10  -4   5      835.67      760.17     16.81 o 
  11  -4   5        0.75        1.65      6.13 o 
  12  -4   5       56.70       37.11      7.73 o 
  13  -4   5       53.50       55.99     15.55 o 
  14  -4   5       44.30       34.40      9.32 o 
  15  -4   5        0.12       -9.44      9.44 o 
 -14  -3   5        5.49       16.34     15.29 o 
 -13  -3   5       10.16        7.14     13.65 o 
 -12  -3   5        1.53       -0.43     16.86 o 
 -11  -3   5        3.85       21.11     12.08 o 
 -10  -3   5       41.78       68.82     10.69 o 
  -9  -3   5      548.75      572.66     44.23 o 
  -8  -3   5      984.19      997.16     30.47 o 
  -7  -3   5      166.66      182.15     14.61 o 
  -6  -3   5      701.01      743.89     14.11 o 
  -5  -3   5     3168.64     3264.85     43.42 o 
  -4  -3   5        3.46        1.82      3.02 o 
  -3  -3   5        3.26       -1.67      1.67 o 
  -2  -3   5       26.93       20.69      3.39 o 
  -1  -3   5     1683.08     1609.82     21.49 o 
   0  -3   5      892.60      846.32     11.54 o 
   1  -3   5     1173.68     1109.80     12.87 o 
   2  -3   5      212.56      229.27      5.33 o 
   3  -3   5     1738.36     1685.95     14.27 o 
   4  -3   5      771.98      785.17      9.00 o 
   5  -3   5      166.43      166.56      4.88 o 
   6  -3   5       14.82        7.95      3.13 o 
   7  -3   5       46.56       51.23      4.18 o 
   8  -3   5      216.80      234.30      8.43 o 
   9  -3   5       14.88       15.08      4.23 o 
  10  -3   5      235.45      211.07     10.56 o 
  11  -3   5        6.24        7.63      6.16 o 
  12  -3   5       20.42       17.30      7.32 o 
  13  -3   5        0.12       -1.78     10.47 o 
  14  -3   5       42.23       38.91      9.63 o 
 -14  -2   5        1.23       34.26     15.64 o 
 -13  -2   5       87.54      123.74     19.46 o 
 -12  -2   5      148.36      182.63     21.13 o 
 -11  -2   5        1.72       -2.23      9.83 o 
 -10  -2   5     1092.28     1021.61     28.38 o 
  -9  -2   5      413.17      413.66     21.46 o 
  -8  -2   5      142.40      131.80     30.07 o 
  -7  -2   5       88.97      107.58      7.16 o 
  -6  -2   5        0.48       -2.85      2.85 o 
  -5  -2   5      483.98      511.00     10.34 o 
  -4  -2   5      248.45      268.39      8.40 o 
  -3  -2   5        0.17        4.27      5.10 o 
  -2  -2   5      922.91      870.31     14.67 o 
  -1  -2   5      220.01      216.53      6.15 o 
   0  -2   5      610.27      530.45      9.73 o 
   1  -2   5      618.52      636.79      9.44 o 
   2  -2   5      165.93      140.79      4.14 o 
   3  -2   5      607.38      660.57      7.83 o 
   4  -2   5        3.77        2.09      1.55 o 
   5  -2   5      382.06      418.62      6.77 o 
   6  -2   5      858.02      862.72     10.48 o 
   7  -2   5       41.90       44.85      3.97 o 
   8  -2   5        3.04        1.20      3.38 o 
   9  -2   5       79.76       71.21      7.71 o 
  10  -2   5       70.69       57.73      7.94 o 
  11  -2   5       84.53       57.53      8.46 o 
  12  -2   5        2.21       10.62      7.40 o 
  13  -2   5      120.69      130.12     11.94 o 
  14  -2   5       12.22       12.46      8.53 o 
 -15  -1   5       18.23        7.58     18.86 o 
 -14  -1   5        6.16       16.16     27.07 o 
 -13  -1   5       40.72       17.93     12.60 o 
 -12  -1   5        1.57       -4.33     14.43 o 
 -11  -1   5       89.52       88.19     15.23 o 
 -10  -1   5      203.17      197.25     14.04 o 
  -9  -1   5       79.49       62.03     13.30 o 
  -8  -1   5     1010.25     1003.34     27.20 o 
  -7  -1   5       12.06       13.78      4.18 o 
  -6  -1   5       46.19       58.24      4.82 o 
  -5  -1   5        0.00        0.56      3.39 o 
  -4  -1   5      203.78      216.88      7.10 o 
  -3  -1   5     2886.95     2906.58     31.29 o 
  -2  -1   5     1429.56     1307.04     16.98 o 
  -1  -1   5      129.09      125.11      4.27 o 
   0  -1   5      147.98      156.95      5.28 o 
   1  -1   5       65.81       61.05      6.23 o 
   2  -1   5       25.70       21.06      3.88 o 
   3  -1   5      381.23      368.33      6.50 o 
   4  -1   5      648.36      693.31      8.95 o 
   5  -1   5      125.52      153.56      5.66 o 
   6  -1   5        4.16        4.46      2.67 o 
   7  -1   5      454.14      408.41      9.49 o 
   8  -1   5        0.92        5.62      3.76 o 
   9  -1   5      328.44      376.17     20.27 o 
  10  -1   5        2.36        4.92      6.28 o 
  11  -1   5       20.14       16.91      7.39 o 
  12  -1   5        0.65       -0.24      7.66 o 
  13  -1   5       23.21       17.52      8.93 o 
  14  -1   5       36.98       38.61     10.38 o 
 -15   0   5       30.66       21.21     14.85 o 
 -14   0   5      340.09      325.00     21.86 o 
 -13   0   5       47.96       55.72     12.07 o 
 -12   0   5        4.37        4.77      9.46 o 
 -11   0   5       22.92       24.07      8.98 o 
 -10   0   5       82.88       82.27     17.23 o 
  -9   0   5      150.67      157.62     10.98 o 
  -8   0   5     1005.87      926.31     20.43 o 
  -7   0   5       43.32       25.94      5.30 o 
  -6   0   5        1.62        4.32      3.89 o 
  -5   0   5       55.85       71.44      6.64 o 
  -4   0   5      531.77      503.08     13.83 o 
  -3   0   5      745.14      777.86     12.17 o 
  -2   0   5     2037.72     2011.31     20.64 o 
  -1   0   5     1508.38     1510.54     16.72 o 
   0   0   5       93.28       84.51      5.52 o 
   1   0   5     2521.54     2649.77     26.02 o 
   2   0   5     1735.88     1839.48     18.26 o 
   3   0   5      501.58      500.99      8.31 o 
   4   0   5      112.78      108.73      4.19 o 
   5   0   5       36.85       36.17      3.28 o 
   6   0   5      116.83      114.98      4.90 o 
   7   0   5      850.00      797.36     12.11 o 
   8   0   5       58.33       65.33      8.26 o 
   9   0   5      131.42      145.18      9.33 o 
  10   0   5        2.41       -3.04      6.29 o 
  11   0   5       47.74       40.10      8.35 o 
  12   0   5       42.33       56.19      9.36 o 
  13   0   5       20.43       31.24      9.02 o 
  14   0   5       17.36        0.63     14.64 o 
 -15   1   5        1.11       15.80     14.85 o 
 -13   1   5       30.78       26.78     10.50 o 
 -12   1   5       51.14       67.75     12.22 o 
 -11   1   5        4.89        5.77      8.58 o 
 -10   1   5      125.53      128.37      8.19 o 
  -9   1   5        0.26        2.21      7.96 o 
  -8   1   5     1065.80      991.95     16.81 o 
  -7   1   5      412.61      371.92     10.13 o 
  -6   1   5        9.66        8.58      5.01 o 
  -5   1   5     1685.82     1644.37     21.60 o 
  -4   1   5        4.66        7.67      3.27 o 
  -3   1   5      557.26      501.62      8.90 o 
  -2   1   5     3042.89     3055.46     29.68 o 
  -1   1   5     1623.38     1691.15     18.82 o 
   0   1   5     1918.36     1934.26     20.95 o 
   1   1   5       10.40        9.74      3.45 o 
   2   1   5       30.04       30.08      4.14 o 
   3   1   5     1017.92     1090.05     13.07 o 
   4   1   5      587.08      636.04      9.72 o 
   5   1   5        9.66        6.78      2.90 o 
   6   1   5      205.66      186.35      5.96 o 
   7   1   5      914.58      844.13     17.10 o 
   8   1   5       52.18       49.46      5.83 o 
   9   1   5        1.00       17.59      6.19 o 
  10   1   5      146.44      160.95     11.23 o 
  11   1   5      117.48       99.60      9.74 o 
  12   1   5       15.10       26.69      7.94 o 
  13   1   5        5.46       25.67     11.20 o 
 -15   2   5        0.93       -1.59     14.45 o 
 -14   2   5       89.40      125.44     19.29 o 
 -13   2   5       58.39       49.40     14.90 o 
 -12   2   5        0.79       14.52      9.66 o 
 -11   2   5      113.18      123.65      9.55 o 
 -10   2   5        5.89        1.14      6.84 o 
  -9   2   5       35.30       33.17      6.75 o 
  -8   2   5       13.38        6.11      5.53 o 
  -7   2   5      272.63      254.38     11.44 o 
  -6   2   5       76.56       77.20      6.38 o 
  -5   2   5      646.91      639.31     13.47 o 
  -4   2   5     1763.50     1751.54     20.61 o 
  -3   2   5     4061.50     4120.14     37.16 o 
  -2   2   5     2339.61     2356.97     24.85 o 
  -1   2   5     1657.49     1705.24     19.60 o 
   0   2   5      657.00      674.01     11.06 o 
   1   2   5      270.82      279.69      7.51 o 
   2   2   5        0.97       -1.03      2.86 o 
   3   2   5      163.24      169.50      5.48 o 
   4   2   5      202.45      216.23      6.10 o 
   5   2   5      476.70      467.72      9.11 o 
   6   2   5        0.03       -1.78      4.31 o 
   7   2   5     1537.51     1496.09     21.21 o 
   8   2   5      386.32      383.90     12.56 o 
   9   2   5        4.98        1.07      5.90 o 
  10   2   5        1.62        2.30      7.40 o 
  11   2   5        0.06        0.62      8.64 o 
  12   2   5        0.70        6.71      9.41 o 
  13   2   5       35.56       33.82     16.43 o 
 -14   3   5       10.60       21.49     14.91 o 
 -13   3   5        4.24       16.82     13.23 o 
 -12   3   5       22.51       15.16      7.95 o 
 -11   3   5        9.16       10.14      7.63 o 
 -10   3   5       24.84       19.51      7.49 o 
  -9   3   5       17.31       32.58      9.00 o 
  -8   3   5      363.16      338.43     17.38 o 
  -7   3   5       68.00       62.48      8.07 o 
  -6   3   5       82.68       93.07      5.17 o 
  -5   3   5       26.78       33.28      4.72 o 
  -4   3   5      139.66      163.18      7.02 o 
  -3   3   5       55.83       63.34      5.02 o 
  -2   3   5     1107.79     1122.09     14.34 o 
  -1   3   5      544.65      524.57     10.18 o 
   0   3   5       23.06       24.79      3.85 o 
   1   3   5        6.57        2.57      3.33 o 
   2   3   5       17.50       23.39      3.49 o 
   3   3   5        0.17        1.16      2.57 o 
   4   3   5      133.01      146.74      5.25 o 
   5   3   5      654.37      630.94     13.64 o 
   6   3   5        0.23       -0.90      4.81 o 
   7   3   5      669.39      652.63     13.43 o 
   8   3   5      240.64      212.32     13.43 o 
   9   3   5        2.15        5.45      5.72 o 
  10   3   5       27.35       30.98      9.15 o 
  11   3   5        2.94        2.25     18.04 o 
  12   3   5       63.74       56.64     14.76 o 
  13   3   5        5.01       10.18     12.40 o 
 -14   4   5        4.85        8.99     33.56 o 
 -13   4   5        7.52       -4.59      8.58 o 
 -12   4   5       56.15       69.30     10.69 o 
 -11   4   5        3.45        7.54     12.25 o 
 -10   4   5       48.87       58.13     22.27 o 
  -9   4   5      171.08      154.42     11.23 o 
  -8   4   5       71.28       75.42      8.92 o 
  -7   4   5      134.69      146.42      8.94 o 
  -6   4   5      907.27      923.91     13.94 o 
  -5   4   5      273.96      289.64     10.31 o 
  -4   4   5      682.54      662.33     12.55 o 
  -3   4   5      191.54      188.52      7.90 o 
  -2   4   5      299.61      296.84      8.77 o 
  -1   4   5       17.82       25.63      3.93 o 
   0   4   5        0.04       -1.91      3.17 o 
   1   4   5        9.62        7.56      3.17 o 
   2   4   5       17.22       20.56      3.17 o 
   3   4   5        4.89        2.69      3.32 o 
   4   4   5      182.11      175.78      8.29 o 
   5   4   5      571.25      547.69     12.72 o 
   6   4   5       41.77       47.19      5.92 o 
   7   4   5      156.84      139.72      9.86 o 
   8   4   5       42.53       74.34     13.71 o 
   9   4   5      166.98      204.89     20.94 o 
  10   4   5       76.31       85.57     15.85 o 
  11   4   5      149.66      152.54     18.80 o 
  12   4   5       21.36       36.64     14.13 o 
 -14   5   5        8.31       14.89      9.42 o 
 -13   5   5        0.34       13.82      9.39 o 
 -12   5   5       93.82       77.08     11.16 o 
 -11   5   5        3.78       -6.32     18.64 o 
 -10   5   5        3.56       14.81     10.39 o 
  -9   5   5       46.68       65.40      8.41 o 
  -8   5   5       78.51       86.05     10.25 o 
  -7   5   5        0.01       -0.41      7.94 o 
  -6   5   5      169.31      175.00      7.06 o 
  -5   5   5      246.15      265.20      7.98 o 
  -4   5   5      182.65      214.03      8.66 o 
  -3   5   5       59.37       61.44      5.77 o 
  -2   5   5        0.20        1.96      4.15 o 
  -1   5   5      196.50      217.02      8.37 o 
   0   5   5      176.82      193.40      7.92 o 
   1   5   5       94.44      102.10      7.41 o 
   2   5   5      132.63      131.69      8.60 o 
   3   5   5      126.55      118.61      8.39 o 
   4   5   5      462.74      462.76     13.10 o 
   5   5   5      374.10      367.13     11.50 o 
   6   5   5      596.02      564.79     43.86 o 
   7   5   5        0.27       -9.62      9.62 o 
   8   5   5        0.22        0.09     13.49 o 
   9   5   5       46.40       59.09     13.58 o 
  10   5   5       30.79       51.13     15.59 o 
  11   5   5       10.67       13.49     12.30 o 
 -14   6   5        5.44       11.06      9.40 o 
 -13   6   5        9.30       21.94      9.87 o 
 -12   6   5      174.80      147.12     17.88 o 
 -11   6   5       32.91       49.83     12.93 o 
 -10   6   5      184.22      194.44     14.02 o 
  -9   6   5      447.85      466.97     15.54 o 
  -8   6   5       25.41       37.07      7.36 o 
  -7   6   5      233.62      226.87     11.98 o 
  -6   6   5       15.40       16.85      4.76 o 
  -5   6   5        3.65       11.86      4.94 o 
  -4   6   5       69.10       81.23      8.49 o 
  -3   6   5       15.42       18.45      6.13 o 
  -2   6   5      553.78      562.39     13.31 o 
  -1   6   5        5.04        6.71      5.23 o 
   0   6   5      166.83      186.30      8.58 o 
   1   6   5      103.45      110.20      8.27 o 
   2   6   5      158.54      144.60     14.56 o 
   3   6   5      282.84      300.05     10.52 o 
   4   6   5      677.77      676.10     21.21 o 
   5   6   5       14.46       13.55     13.31 o 
   6   6   5        1.72        2.21     10.73 o 
   7   6   5        0.12        5.14     10.95 o 
   8   6   5       16.20       19.09     11.65 o 
   9   6   5      104.72      124.28     33.54 o 
  10   6   5       18.31       24.60     27.52 o 
  11   6   5       11.79       33.08     20.10 o 
 -13   7   5       26.61       11.26     23.72 o 
 -12   7   5      126.38      127.13     23.25 o 
 -11   7   5      200.57      264.32     21.43 o 
 -10   7   5       64.03       62.93     10.09 o 
  -9   7   5      300.69      313.67     13.95 o 
  -8   7   5      584.73      614.20     26.54 o 
  -7   7   5        7.62       15.99      7.35 o 
  -6   7   5      493.21      453.45     12.75 o 
  -5   7   5        9.95        7.44      6.70 o 
  -4   7   5       27.68       29.54      6.14 o 
  -3   7   5       63.48       61.23      6.80 o 
  -2   7   5      771.09      735.57     15.22 o 
  -1   7   5      231.83      239.38     10.29 o 
   0   7   5        0.23       -5.05      5.05 o 
   1   7   5      169.31      167.68     10.42 o 
   2   7   5      143.89      145.59     12.79 o 
   3   7   5      265.08      256.79     15.80 o 
   4   7   5       71.64       70.59     13.23 o 
   5   7   5       55.46       62.34     10.19 o 
   6   7   5        8.94       17.04     10.73 o 
   7   7   5       11.06       -3.35     10.41 o 
   8   7   5        4.87      -17.78     17.78 o 
   9   7   5       73.60      105.84     28.54 o 
  10   7   5       42.26       62.43     24.80 o 
 -12   8   5      277.41      301.72     29.45 o 
 -11   8   5       40.03       33.63     21.44 o 
 -10   8   5       33.64       45.65     11.96 o 
  -9   8   5        1.12       17.46     11.14 o 
  -8   8   5       13.45       13.44     10.04 o 
  -7   8   5       30.52       18.56      8.80 o 
  -6   8   5        5.71       10.88      7.38 o 
  -5   8   5       23.93       19.37      6.97 o 
  -4   8   5       19.36       16.70      7.36 o 
  -3   8   5       34.63       31.04      6.20 o 
  -2   8   5      508.90      527.38     14.22 o 
  -1   8   5       25.69       22.47      5.48 o 
   0   8   5       82.33       82.56     10.97 o 
   1   8   5        1.63       10.62      8.32 o 
   2   8   5      208.90      188.75     14.63 o 
   3   8   5      307.40      313.48     37.01 o 
   4   8   5      133.17      147.28     13.45 o 
   5   8   5        6.62       -1.50     19.14 o 
   6   8   5       20.50       34.21     22.44 o 
   7   8   5        1.02       18.66     20.25 o 
   8   8   5       11.30      -18.71     19.74 o 
   9   8   5        0.92       12.99     20.97 o 
 -12   9   5        0.15       -7.51     15.01 o 
 -11   9   5        4.29       22.19     11.27 o 
 -10   9   5      378.11      352.85     19.89 o 
  -9   9   5       10.25       13.09     10.17 o 
  -8   9   5       16.77        6.97      9.68 o 
  -7   9   5      114.17      112.76     12.66 o 
  -6   9   5       62.73       78.25      8.93 o 
  -5   9   5       33.34       34.80      7.35 o 
  -4   9   5        1.55       -1.98      5.61 o 
  -3   9   5       26.61       10.66      8.86 o 
  -2   9   5      191.16      190.55     15.49 o 
  -1   9   5      763.37      769.15     24.05 o 
   0   9   5      314.20      325.20     17.49 o 
   1   9   5      107.98      117.04     14.88 o 
   2   9   5       63.67       78.83     11.44 o 
   3   9   5      144.51      143.37     24.77 o 
   4   9   5      300.89      290.58     24.75 o 
   5   9   5      111.15      116.16     29.38 o 
   6   9   5       28.38       35.90     25.51 o 
   7   9   5        0.06       21.42     22.16 o 
   8   9   5       33.36       52.18     26.69 o 
 -11  10   5        0.63       14.22     18.13 o 
 -10  10   5       12.92       12.75     10.77 o 
  -9  10   5        5.41       -1.28     10.00 o 
  -8  10   5        5.27       11.14      8.98 o 
  -7  10   5        0.29       -7.94     13.40 o 
  -6  10   5       19.88       27.43     11.95 o 
  -5  10   5      179.10      200.54     22.03 o 
  -4  10   5        4.03        4.77     12.16 o 
  -3  10   5      132.76      164.88     22.51 o 
  -2  10   5       31.93       32.62     11.68 o 
  -1  10   5      180.66      179.73     20.28 o 
   0  10   5       22.35       31.01     23.22 o 
   1  10   5       12.89       17.47     20.76 o 
   2  10   5        7.17      -18.77     18.77 o 
   3  10   5       17.02      -14.25     20.29 o 
   4  10   5       60.49        9.19     22.11 o 
   5  10   5        0.31        5.67     22.38 o 
   6  10   5        0.50       37.83     25.85 o 
   7  10   5       14.74        4.45     22.65 o 
 -10  11   5       46.19       30.13     21.55 o 
  -9  11   5      165.41      135.83     25.28 o 
  -8  11   5       13.37        2.38     18.25 o 
  -7  11   5       12.56        8.90     18.01 o 
  -6  11   5       13.18       11.73     12.57 o 
  -5  11   5        0.93       10.85     12.51 o 
  -4  11   5       70.70       41.99     24.58 o 
  -3  11   5       12.15       21.69     12.12 o 
  -2  11   5       30.41       26.14     12.49 o 
  -1  11   5        2.19      -13.36     19.98 o 
   0  11   5      196.75      156.51     31.20 o 
   1  11   5        5.80       -9.54     21.69 o 
   2  11   5      112.00      108.25     30.28 o 
   3  11   5      116.38      136.18     32.93 o 
   4  11   5        0.22        8.42     22.86 o 
   5  11   5        4.01       13.90     23.92 o 
  -8  12   5      101.88      110.39     25.50 o 
  -7  12   5       56.88       34.94     21.20 o 
  -6  12   5        0.56      -14.87     14.87 o 
  -5  12   5      135.20      161.43     19.34 o 
  -4  12   5       72.71       49.94     17.34 o 
  -3  12   5       62.16       58.10     24.32 o 
  -2  12   5       91.84       55.37     26.70 o 
  -1  12   5      210.51      200.88     34.26 o 
   0  12   5        1.69      -10.35     21.80 o 
   1  12   5        0.92       -2.39     22.87 o 
   2  12   5       67.72       45.61     25.85 o 
   3  12   5        8.77      -15.60     24.61 o 
  -6  13   5       50.02       47.40     20.00 o 
  -5  13   5        4.52        5.29     13.22 o 
  -4  13   5       21.22       37.33     24.95 o 
  -3  13   5        5.87        1.79     22.73 o 
  -2  13   5        3.44      -10.92     21.11 o 
  -1  13   5       14.77      -12.92     23.14 o 
   0  13   5        2.62      -21.16     22.53 o 
   1  13   5        0.26       -3.87     23.62 o 
   0 -18   6       44.60       34.16     24.47 o 
   1 -18   6        7.71       -0.84     13.14 o 
   2 -18   6       68.75       47.99     17.22 o 
   3 -18   6       13.08       16.58     13.25 o 
   4 -18   6       62.90       66.44     17.36 o 
   5 -18   6        3.39       34.05     22.14 o 
  -3 -17   6        0.00      -20.58     20.58 o 
  -2 -17   6       30.00       15.33     15.63 o 
  -1 -17   6        0.32      -11.93     11.93 o 
   0 -17   6        0.26        4.52     21.51 o 
   1 -17   6       78.78       96.70     18.61 o 
   2 -17   6       16.50        8.07     12.35 o 
   3 -17   6        2.29       19.32     13.46 o 
   4 -17   6      172.75      193.69     23.53 o 
   5 -17   6        5.88        2.27     11.86 o 
   6 -17   6       14.45       19.50     23.89 o 
   7 -17   6       47.86       79.79     23.51 o 
  -5 -16   6        0.97       19.02     22.54 o 
  -4 -16   6       19.48       14.21     20.91 o 
  -3 -16   6       18.62       26.03     26.50 o 
  -2 -16   6        3.42        2.48     12.11 o 
  -1 -16   6      298.52      331.57     27.64 o 
   0 -16   6       20.58       23.81     13.42 o 
   1 -16   6       39.39       65.48     15.34 o 
   2 -16   6       18.24       32.52     21.95 o 
   3 -16   6      103.47      123.58     18.66 o 
   4 -16   6       52.40      108.09     17.64 o 
   5 -16   6       26.02       29.78     16.42 o 
   6 -16   6       12.65       19.10     14.79 o 
   7 -16   6       37.10       45.64     19.23 o 
   8 -16   6      165.39      199.59     31.97 o 
   9 -16   6        7.72       -9.60     14.72 o 
  -6 -15   6        4.66      -19.83     19.83 o 
  -5 -15   6       11.21       32.57     23.18 o 
  -4 -15   6       24.73       55.47     24.11 o 
  -3 -15   6      141.50      172.25     34.94 o 
  -2 -15   6       38.75       49.09     13.88 o 
  -1 -15   6       26.72        9.37     11.23 o 
   0 -15   6        1.17       -2.31     10.41 o 
   1 -15   6        7.44       23.68     11.28 o 
   2 -15   6        0.08       -2.10      8.88 o 
   3 -15   6        8.49       19.72     11.41 o 
   4 -15   6        0.92       19.21     13.98 o 
   5 -15   6       10.49       15.93     15.31 o 
   6 -15   6       29.64       18.50     15.01 o 
   7 -15   6        5.46       26.35     16.23 o 
   8 -15   6        0.46        1.82     12.71 o 
   9 -15   6        7.03       21.56     15.15 o 
  10 -15   6      116.00      104.12     24.90 o 
  -6 -14   6       24.52        6.06     20.03 o 
  -5 -14   6       10.53       -9.24     17.71 o 
  -4 -14   6       37.38       33.53     12.79 o 
  -3 -14   6       61.57       96.21     15.89 o 
  -2 -14   6        7.42        4.60     10.29 o 
  -1 -14   6      103.88       96.39     15.30 o 
   0 -14   6        1.40       -6.40     16.31 o 
   1 -14   6        8.73        3.67      9.37 o 
   2 -14   6        0.89       -7.04      8.81 o 
   3 -14   6       16.13       25.29     13.45 o 
   4 -14   6       13.92       33.98     14.97 o 
   5 -14   6        5.39        8.10     12.48 o 
   6 -14   6       89.07       96.23     22.04 o 
   7 -14   6       29.54       42.26     16.78 o 
   8 -14   6      140.27      172.05     28.40 o 
   9 -14   6       80.75       79.51     21.80 o 
  10 -14   6       31.12       28.01     16.57 o 
  11 -14   6        0.04        5.44     15.24 o 
  -9 -13   6       15.23       21.12     14.42 o 
  -6 -13   6      148.91      136.40     26.23 o 
  -5 -13   6       56.11       -3.38     16.70 o 
  -4 -13   6        7.12       10.63     12.46 o 
  -3 -13   6        9.41       -0.91      8.92 o 
  -2 -13   6       17.34       13.79     14.53 o 
  -1 -13   6       15.31        4.60      9.14 o 
   0 -13   6      204.73      247.27     20.59 o 
   1 -13   6       68.41       67.51      9.75 o 
   2 -13   6      384.23      369.06     29.80 o 
   3 -13   6     1113.88      994.88     47.91 o 
   4 -13   6       35.86        9.63     11.43 o 
   5 -13   6       19.24       32.97     14.61 o 
   6 -13   6       26.48       13.65      8.90 o 
   7 -13   6       49.83       44.40     11.27 o 
   8 -13   6       16.85       16.48     10.22 o 
   9 -13   6       27.48       21.97     19.96 o 
  10 -13   6        3.86        3.43     10.72 o 
  11 -13   6      418.61      450.85     78.61 o 
  12 -13   6       51.00       43.06     15.06 o 
 -10 -12   6      106.12      155.95     23.58 o 
  -9 -12   6        4.57        1.18      6.99 o 
  -8 -12   6        4.89        5.36     12.61 o 
  -7 -12   6        6.83        8.19     12.15 o 
  -6 -12   6        0.53       -8.18      8.67 o 
  -5 -12   6       49.64       41.77     17.76 o 
  -4 -12   6       56.14       67.04     12.84 o 
  -3 -12   6       23.19        4.26      8.62 o 
  -2 -12   6        3.41        1.91      9.97 o 
  -1 -12   6       20.19       27.40      8.34 o 
   0 -12   6        9.39        3.42      6.42 o 
   1 -12   6       11.78       15.41      6.88 o 
   2 -12   6      377.45      346.60     15.19 o 
   3 -12   6        2.49        0.30      5.64 o 
   4 -12   6       24.56       40.66     13.62 o 
   5 -12   6      222.11      211.37     17.97 o 
   6 -12   6      141.60      137.38     15.35 o 
   7 -12   6      249.49      268.89     20.94 o 
   8 -12   6        0.28       -0.78      8.65 o 
   9 -12   6        6.78       -4.58      8.68 o 
  10 -12   6        0.29       -8.85      8.85 o 
  11 -12   6      166.64      132.04     18.36 o 
  12 -12   6      134.83      103.54     26.75 o 
  13 -12   6      132.88      125.72     19.56 o 
 -10 -11   6        2.04        0.76     13.54 o 
  -9 -11   6        2.83       11.11     13.46 o 
  -8 -11   6       17.02        7.38     11.02 o 
  -7 -11   6       15.79       27.13     12.29 o 
  -6 -11   6       18.95       19.79      9.05 o 
  -5 -11   6      262.46      287.97     16.12 o 
  -4 -11   6        7.77       -0.54      8.49 o 
  -3 -11   6      483.77      479.65     17.40 o 
  -2 -11   6      258.76      283.56     15.68 o 
  -1 -11   6        4.41        2.27      3.30 o 
   0 -11   6      101.64       94.49      5.88 o 
   1 -11   6     2391.50     2343.78     30.08 o 
   2 -11   6      314.35      316.00     14.51 o 
   3 -11   6      128.98      130.38     11.13 o 
   4 -11   6      102.12      118.00     11.00 o 
   5 -11   6       28.38       34.98      9.35 o 
   6 -11   6       36.07       45.77     10.23 o 
   7 -11   6        0.04        5.96      7.87 o 
   8 -11   6       25.78       18.08      9.51 o 
   9 -11   6      377.07      388.60     23.09 o 
  10 -11   6      202.66      182.84     24.91 o 
  11 -11   6      329.84      308.89     25.46 o 
  12 -11   6        0.69       14.94     14.27 o 
  13 -11   6       21.22        2.30      9.57 o 
 -11 -10   6      100.48      105.01     20.03 o 
 -10 -10   6       28.07       20.47     13.32 o 
  -9 -10   6       21.59       33.00     17.59 o 
  -8 -10   6        7.62       -1.57      4.39 o 
  -7 -10   6        0.98        8.73     10.70 o 
  -6 -10   6       25.14       23.68      8.76 o 
  -5 -10   6      435.52      396.17     17.25 o 
  -4 -10   6        8.26        8.33      6.55 o 
  -3 -10   6        4.91        4.83      3.74 o 
  -2 -10   6     1302.86     1332.56     21.02 o 
  -1 -10   6      899.24      879.25     12.65 o 
   0 -10   6      316.07      302.34     10.56 o 
   1 -10   6      382.13      380.75     13.58 o 
   2 -10   6      438.29      459.74     11.71 o 
   3 -10   6      216.94      222.99     13.26 o 
   4 -10   6        0.45       -4.44      5.51 o 
   5 -10   6        0.01       -0.52      5.02 o 
   6 -10   6      201.10      230.45     17.77 o 
   7 -10   6      192.04      205.52     18.07 o 
   8 -10   6        4.97        1.28      8.90 o 
   9 -10   6        1.47        7.57     10.31 o 
  10 -10   6       72.13       40.08     12.25 o 
  11 -10   6        6.87       -7.31      9.83 o 
  12 -10   6       97.37       97.96     16.90 o 
  13 -10   6        1.77       -8.07      9.06 o 
  14 -10   6       43.57       60.34     15.69 o 
 -12  -9   6        2.23       18.03     36.52 o 
 -11  -9   6        0.80       12.15     10.39 o 
 -10  -9   6        2.25       -3.39      9.23 o 
  -9  -9   6        0.22       -3.47     11.95 o 
  -8  -9   6       22.70       27.08     12.80 o 
  -7  -9   6        1.89       15.80     10.99 o 
  -6  -9   6      499.40      440.77     19.12 o 
  -5  -9   6      432.22      374.56     13.53 o 
  -4  -9   6     1287.62     1246.77     18.80 o 
  -3  -9   6      113.40      104.47      5.44 o 
  -2  -9   6        1.31        5.44      4.07 o 
  -1  -9   6      165.98      155.56      7.67 o 
   0  -9   6       21.24       20.37      3.33 o 
   1  -9   6      645.54      634.23     10.81 o 
   2  -9   6      636.39      622.54     11.28 o 
   3  -9   6      367.39      400.73      9.48 o 
   4  -9   6       25.16       16.71      4.51 o 
   5  -9   6        5.56        5.65      4.17 o 
   6  -9   6      388.75      367.69     15.62 o 
   7  -9   6      941.30      930.97     30.94 o 
   8  -9   6      178.06      185.77     17.48 o 
   9  -9   6      172.31      180.82     17.61 o 
  10  -9   6       38.68       30.30     11.50 o 
  11  -9   6      137.43      147.69     31.24 o 
  12  -9   6       11.17        8.36      9.20 o 
  13  -9   6        0.09        4.03      9.96 o 
  14  -9   6       41.34       25.71     11.05 o 
 -12  -8   6       27.94       27.73     25.75 o 
 -11  -8   6        3.65        2.53     13.75 o 
 -10  -8   6       25.12       17.02     10.28 o 
  -9  -8   6      120.65      106.66     18.76 o 
  -8  -8   6        2.98       -0.36     11.28 o 
  -7  -8   6       14.82        0.11      4.05 o 
  -6  -8   6       75.91       65.42      9.34 o 
  -5  -8   6      200.07      200.36      7.92 o 
  -4  -8   6       43.95       40.25      4.27 o 
  -3  -8   6        8.49       15.61      3.33 o 
  -2  -8   6     1292.07     1300.68     20.50 o 
  -1  -8   6       41.01       44.77      5.96 o 
   0  -8   6        1.05        0.65      2.33 o 
   1  -8   6       83.91       98.62      5.10 o 
   2  -8   6     1979.71     2029.68     20.79 o 
   3  -8   6      221.27      237.55      8.09 o 
   4  -8   6      132.29      138.61      7.99 o 
   5  -8   6      439.31      427.79     11.99 o 
   6  -8   6      483.88      450.70     14.45 o 
   7  -8   6        1.36        8.72      5.47 o 
   8  -8   6      818.05      754.69     28.15 o 
   9  -8   6        1.88       -7.18      7.61 o 
  10  -8   6       33.49       19.51     15.45 o 
  11  -8   6       27.87       20.46      9.07 o 
  12  -8   6        5.32       -4.79      8.19 o 
  13  -8   6      196.71      188.61     17.05 o 
  14  -8   6       68.43       43.12     11.51 o 
 -13  -7   6       32.64       54.66     22.53 o 
 -12  -7   6       22.13       47.40     15.58 o 
 -11  -7   6       76.49       86.49     26.71 o 
 -10  -7   6        4.87        6.15     11.08 o 
  -9  -7   6      126.47      137.91     20.04 o 
  -8  -7   6       50.87       38.28     13.25 o 
  -7  -7   6      348.28      374.61     24.92 o 
  -6  -7   6      407.99      377.66     12.51 o 
  -5  -7   6       15.45       21.29      4.61 o 
  -4  -7   6      903.75      934.46     12.64 o 
  -3  -7   6      104.92      105.68      4.67 o 
  -2  -7   6       56.11       60.28      4.89 o 
  -1  -7   6       15.86       10.70      3.42 o 
   0  -7   6      120.45      152.88      5.02 o 
   1  -7   6      403.76      384.99      9.88 o 
   2  -7   6      115.14      113.59      4.96 o 
   3  -7   6       70.79       75.66      4.72 o 
   4  -7   6        0.04        0.13      2.80 o 
   5  -7   6      100.97      110.01      5.81 o 
   6  -7   6      183.53      183.06      8.10 o 
   7  -7   6      302.90      319.09     12.76 o 
   8  -7   6      798.69      736.62     24.45 o 
   9  -7   6       19.80       12.70      5.06 o 
  10  -7   6        0.10       -1.86      4.94 o 
  11  -7   6      100.79      104.38      9.74 o 
  12  -7   6       44.95       33.25      7.46 o 
  13  -7   6       28.32       30.34      7.97 o 
  14  -7   6       75.83      116.07     11.15 o 
 -13  -6   6        0.29       -2.68     18.17 o 
 -12  -6   6        0.41       -2.28     12.18 o 
 -11  -6   6        4.52       12.69     10.98 o 
 -10  -6   6       30.17       35.81     12.08 o 
  -9  -6   6        1.48       -6.94     11.38 o 
  -8  -6   6      108.16      120.06     12.13 o 
  -7  -6   6      572.29      625.01     31.86 o 
  -6  -6   6      172.18      161.97     16.97 o 
  -5  -6   6     1295.11     1296.50     19.05 o 
  -4  -6   6       26.33       29.10      3.34 o 
  -3  -6   6       42.64       47.64      3.45 o 
  -2  -6   6      196.86      228.43      7.38 o 
  -1  -6   6       46.33       67.50      4.85 o 
   0  -6   6      425.81      453.28      8.64 o 
   1  -6   6       46.50       56.13      3.60 o 
   2  -6   6      925.36     1003.17     13.36 o 
   3  -6   6        4.23        9.57      2.62 o 
   4  -6   6       51.52       50.70      3.74 o 
   5  -6   6       35.32       38.81      3.93 o 
   6  -6   6       69.22       47.75      5.13 o 
   7  -6   6        9.69        4.62      3.44 o 
   8  -6   6       78.14       72.09      6.59 o 
   9  -6   6       21.61       22.55      5.35 o 
  10  -6   6       34.06       37.78      6.27 o 
  11  -6   6       40.57       40.81      7.67 o 
  12  -6   6        6.35        2.28      6.84 o 
  13  -6   6       47.40       53.71      9.09 o 
  14  -6   6       28.64       22.06     12.43 o 
 -14  -5   6      135.78       96.34     20.84 o 
 -13  -5   6        3.91       19.04     14.76 o 
 -12  -5   6        9.74        3.61     34.80 o 
 -11  -5   6       38.42       45.32     14.03 o 
 -10  -5   6      561.51      562.95     37.03 o 
  -9  -5   6      310.91      282.54     18.13 o 
  -8  -5   6        9.07        5.17      9.98 o 
  -7  -5   6        0.26       20.45     11.72 o 
  -6  -5   6        6.11        1.04     14.25 o 
  -5  -5   6       16.51       23.22      3.36 o 
  -4  -5   6      368.47      392.62      7.56 o 
  -3  -5   6      899.95      900.22     13.42 o 
  -2  -5   6      483.54      505.93      8.74 o 
  -1  -5   6       13.17       12.46      3.13 o 
   0  -5   6      862.59      977.19     15.06 o 
   1  -5   6      894.09      961.97     13.42 o 
   2  -5   6       24.67       19.37      2.92 o 
   3  -5   6       28.26       19.55      3.12 o 
   4  -5   6      581.20      531.49     11.55 o 
   5  -5   6      485.76      484.57     11.71 o 
   6  -5   6      299.58      300.17      7.53 o 
   7  -5   6        3.75        7.09      3.56 o 
   8  -5   6       75.03       79.97      5.79 o 
   9  -5   6       87.89       72.54      6.64 o 
  10  -5   6        0.06        4.87      4.99 o 
  11  -5   6       21.44       14.62      6.91 o 
  12  -5   6        1.23       -6.31      6.31 o 
  13  -5   6        1.95        3.52      7.48 o 
  14  -5   6        6.44       22.72      8.99 o 
 -14  -4   6        0.71       18.97     15.34 o 
 -13  -4   6        9.61        7.82     29.90 o 
 -12  -4   6       57.63       56.52     15.75 o 
 -11  -4   6       21.35       12.67     11.97 o 
 -10  -4   6        8.08       14.70     14.75 o 
  -9  -4   6      201.29      189.12     16.46 o 
  -8  -4   6       12.69        0.80      8.52 o 
  -7  -4   6      121.65      112.01     17.57 o 
  -6  -4   6      151.42      151.03      8.71 o 
  -5  -4   6      284.64      284.92      8.89 o 
  -4  -4   6     1060.76     1067.69     13.21 o 
  -3  -4   6      354.98      350.98      9.75 o 
  -2  -4   6       33.25       46.26      5.85 o 
  -1  -4   6     2428.88     2394.77     30.03 o 
   0  -4   6       10.04        7.68      2.98 o 
   1  -4   6        1.99       -0.11      2.72 o 
   2  -4   6       15.19       16.76      2.81 o 
   3  -4   6      134.31      141.56      5.31 o 
   4  -4   6      147.49      128.70      4.10 o 
   5  -4   6      207.73      199.47      5.30 o 
   6  -4   6       30.24       28.11      3.33 o 
   7  -4   6      116.51      116.52      6.51 o 
   8  -4   6       48.58       53.59      5.25 o 
   9  -4   6      474.05      448.88     11.05 o 
  10  -4   6       21.16       15.77      5.28 o 
  11  -4   6        0.32        5.49      4.86 o 
  12  -4   6      130.66       94.06     11.89 o 
  13  -4   6        0.15        1.58      6.38 o 
  14  -4   6        0.01       11.82      7.27 o 
 -14  -3   6        0.00        3.54     15.55 o 
 -13  -3   6        7.55       17.44     13.68 o 
 -12  -3   6        0.42       -7.17     11.16 o 
 -11  -3   6       60.16      106.73     25.14 o 
 -10  -3   6        3.55        4.33     17.13 o 
  -9  -3   6      726.46      749.25     27.91 o 
  -8  -3   6       89.07      117.37     13.76 o 
  -7  -3   6      156.29      160.22     20.65 o 
  -6  -3   6       64.05       63.97      5.87 o 
  -5  -3   6      996.95     1022.51     17.60 o 
  -4  -3   6     1010.32     1099.74     18.19 o 
  -3  -3   6      747.96      813.27     17.45 o 
  -2  -3   6     1468.74     1504.18     20.91 o 
  -1  -3   6      728.78      757.49     15.75 o 
   0  -3   6      181.83      155.53      6.05 o 
   1  -3   6      321.57      291.46      7.84 o 
   2  -3   6      289.69      268.27      6.32 o 
   3  -3   6      316.70      341.57      5.94 o 
   4  -3   6      107.49      108.09      4.12 o 
   5  -3   6       29.96       24.21      3.03 o 
   6  -3   6       31.62       28.18      3.39 o 
   7  -3   6      208.86      207.14      7.18 o 
   8  -3   6      279.01      275.45      9.63 o 
   9  -3   6        0.52       -3.75      4.06 o 
  10  -3   6      615.88      605.56     17.40 o 
  11  -3   6      103.48      119.32     10.16 o 
  12  -3   6       42.20       49.24      8.80 o 
  13  -3   6      115.25      130.09     14.31 o 
  14  -3   6        8.08       13.21      9.12 o 
 -14  -2   6        0.46       16.74     25.49 o 
 -13  -2   6      176.61      175.64     22.50 o 
 -12  -2   6      118.76      123.81     18.66 o 
 -11  -2   6       49.55       40.35     14.29 o 
 -10  -2   6        7.96       -0.05     15.04 o 
  -9  -2   6       82.14       91.96     13.81 o 
  -8  -2   6       86.88      104.93     15.89 o 
  -7  -2   6       23.66       23.58      5.38 o 
  -6  -2   6      242.10      264.60      8.86 o 
  -5  -2   6       62.78       64.65      4.94 o 
  -4  -2   6       56.54       84.41      5.83 o 
  -3  -2   6      945.33      981.83     20.14 o 
  -2  -2   6        6.77       10.74      3.23 o 
  -1  -2   6     1069.12     1076.24     17.26 o 
   0  -2   6       36.71       24.52      3.49 o 
   1  -2   6      614.88      605.25      7.35 o 
   2  -2   6      146.94      135.95      4.88 o 
   3  -2   6      127.28      107.90      6.45 o 
   4  -2   6     1939.46     1990.42     18.30 o 
   5  -2   6     1073.44     1102.43     12.82 o 
   6  -2   6      374.16      366.55      7.13 o 
   7  -2   6      233.46      215.95      6.29 o 
   8  -2   6        0.03       -3.22      3.52 o 
   9  -2   6      315.11      308.16     11.14 o 
  10  -2   6        3.97        1.16      6.24 o 
  11  -2   6       20.98       21.47      7.27 o 
  12  -2   6        1.82       -0.76      6.98 o 
  13  -2   6      221.01      279.93     15.66 o 
  14  -2   6       12.06       13.13      8.54 o 
 -14  -1   6      300.89      315.58     29.29 o 
 -13  -1   6        0.85       13.34     18.38 o 
 -12  -1   6      364.08      340.94     27.53 o 
 -11  -1   6      132.71      171.08     30.05 o 
 -10  -1   6       27.34       20.55     11.26 o 
  -9  -1   6      420.65      471.34     21.42 o 
  -8  -1   6        0.10       -6.88      6.88 o 
  -7  -1   6        4.82        7.62      5.89 o 
  -6  -1   6       49.26       46.63      6.39 o 
  -5  -1   6        7.12        7.89      4.63 o 
  -4  -1   6        0.65       -4.20      4.20 o 
  -3  -1   6      794.27      818.17     15.18 o 
  -2  -1   6        0.60       -0.15      3.57 o 
  -1  -1   6      190.89      165.49      5.34 o 
   0  -1   6      108.08      126.80      5.50 o 
   1  -1   6      783.32      758.98     11.10 o 
   2  -1   6     2129.60     2129.72     21.16 o 
   3  -1   6      858.74      853.43     17.66 o 
   4  -1   6      989.91     1091.33     15.90 o 
   5  -1   6      105.42       98.52      4.65 o 
   6  -1   6        0.67        2.41      3.00 o 
   7  -1   6        2.47       -1.73      3.45 o 
   8  -1   6      199.90      171.12      8.11 o 
   9  -1   6      275.38      268.31     12.78 o 
  10  -1   6        3.96        1.71      6.78 o 
  11  -1   6        2.20       -3.68      8.47 o 
  12  -1   6        2.71        8.95      7.98 o 
  13  -1   6        8.52       19.06     12.19 o 
  14  -1   6       36.29       38.50      9.31 o 
 -14   0   6      223.09      224.57     33.95 o 
 -13   0   6      413.61      332.77     48.07 o 
 -12   0   6      587.03      581.85     33.81 o 
 -11   0   6      223.58      259.87     17.41 o 
 -10   0   6        1.27        5.84      8.08 o 
  -9   0   6       66.10       70.90     13.08 o 
  -8   0   6        4.91        5.64      7.33 o 
  -7   0   6        0.42        3.22      5.68 o 
  -6   0   6        1.08        0.88      3.51 o 
  -5   0   6       20.78       19.14      8.27 o 
  -4   0   6      648.84      661.61     14.45 o 
  -3   0   6      277.64      235.38      6.35 o 
  -2   0   6     2318.16     2308.02     23.82 o 
  -1   0   6      398.50      381.99      7.98 o 
   0   0   6       10.45       12.23      3.19 o 
   1   0   6       46.09       34.85      3.68 o 
   2   0   6      464.95      524.34      9.66 o 
   3   0   6      555.78      531.43      9.04 o 
   4   0   6       83.30       94.32      4.92 o 
   5   0   6        1.49       -1.04      3.04 o 
   6   0   6       12.17       15.41      3.47 o 
   7   0   6      345.55      353.13     10.48 o 
   8   0   6      126.90      118.84      7.67 o 
   9   0   6       18.01        8.96      8.40 o 
  10   0   6      163.81      186.76     11.97 o 
  11   0   6        1.54       -3.86      7.21 o 
  12   0   6      153.14      161.89     24.01 o 
  13   0   6       67.81       69.48     10.84 o 
 -14   1   6      133.67      153.11     20.67 o 
 -13   1   6       69.42       25.96     11.46 o 
 -12   1   6        2.37       29.47     10.19 o 
 -11   1   6        1.54        3.15      8.68 o 
 -10   1   6        0.16        1.47     10.20 o 
  -9   1   6        8.81       -0.72      5.47 o 
  -8   1   6       43.79       31.14      5.46 o 
  -7   1   6       34.86       29.80      6.63 o 
  -6   1   6        0.96       -4.71      6.97 o 
  -5   1   6      968.91     1004.27     17.85 o 
  -4   1   6      295.32      280.87      7.48 o 
  -3   1   6      418.59      455.01      9.18 o 
  -2   1   6     4703.81     4614.02     47.75 o 
  -1   1   6      309.23      324.08      7.98 o 
   0   1   6      134.79      141.71      6.13 o 
   1   1   6        0.92        4.50      3.59 o 
   2   1   6       18.81       15.45      3.58 o 
   3   1   6       30.73       43.30      3.87 o 
   4   1   6        1.42        7.43      3.17 o 
   5   1   6       67.64       66.96      5.94 o 
   6   1   6      445.01      387.30     10.66 o 
   7   1   6       59.66       80.93      6.75 o 
   8   1   6      339.81      346.57     12.25 o 
   9   1   6      548.52      473.87     15.55 o 
  10   1   6      142.95      153.37     11.46 o 
  11   1   6       24.57       31.98      8.34 o 
  12   1   6        1.80        5.51      7.56 o 
  13   1   6       57.68       87.05     16.82 o 
 -14   2   6        1.28       25.91     15.58 o 
 -13   2   6        6.34        2.25     12.85 o 
 -12   2   6        6.33       19.42     19.26 o 
 -11   2   6        1.48        2.48      5.68 o 
 -10   2   6      728.26      695.87     18.98 o 
  -9   2   6        4.13        1.45      5.77 o 
  -8   2   6        8.44        7.12      9.91 o 
  -7   2   6       42.84       33.19      7.14 o 
  -6   2   6        5.33        4.19      4.37 o 
  -5   2   6       54.57       51.39      5.94 o 
  -4   2   6     1202.24     1236.76     18.93 o 
  -3   2   6      165.96      185.63      7.06 o 
  -2   2   6       77.90       72.32      5.47 o 
  -1   2   6      551.85      557.20     12.11 o 
   0   2   6      435.31      427.06      9.51 o 
   1   2   6     1350.47     1381.02     18.04 o 
   2   2   6        5.82        8.16      3.61 o 
   3   2   6        5.78        3.43      3.07 o 
   4   2   6      909.99      930.99     12.92 o 
   5   2   6      296.25      300.02     10.58 o 
   6   2   6      353.04      327.84     10.84 o 
   7   2   6      895.44      924.94     18.80 o 
   8   2   6       34.78       35.09      6.80 o 
   9   2   6       72.07       59.26      8.50 o 
  10   2   6       85.85       78.85      9.13 o 
  11   2   6        0.56       -5.79      6.62 o 
  12   2   6        4.75       -9.62     10.79 o 
  13   2   6       57.91       88.22     19.99 o 
 -14   3   6        6.23        8.94     13.53 o 
 -13   3   6       85.10       53.32     19.01 o 
 -12   3   6        5.30       -1.59      7.18 o 
 -11   3   6       18.33       28.14      8.05 o 
 -10   3   6       89.02       74.00      8.53 o 
  -9   3   6        8.99       19.78      8.47 o 
  -8   3   6       35.96       35.96      7.54 o 
  -7   3   6      288.16      278.58     12.36 o 
  -6   3   6      168.74      167.86     10.76 o 
  -5   3   6      478.09      454.16     10.85 o 
  -4   3   6        0.54        6.73      4.33 o 
  -3   3   6       10.42        3.61      4.22 o 
  -2   3   6       30.70       36.22      4.44 o 
  -1   3   6      126.59      128.98      6.61 o 
   0   3   6        6.99        2.45      5.26 o 
   1   3   6       94.41       85.17      5.76 o 
   2   3   6        9.72       16.64      3.84 o 
   3   3   6      274.54      253.01      8.08 o 
   4   3   6        5.10        5.90      4.77 o 
   5   3   6      122.61      133.94      8.33 o 
   6   3   6     1287.44     1317.38     23.83 o 
   7   3   6       22.92       30.91      7.68 o 
   8   3   6       15.34       11.41      6.58 o 
   9   3   6        3.37        9.26     11.46 o 
  10   3   6        4.34        4.86     10.79 o 
  11   3   6      100.11      116.24     30.26 o 
  12   3   6       16.41       26.59     13.10 o 
 -14   4   6        8.69       18.66     14.98 o 
 -13   4   6       50.72       55.51     15.75 o 
 -12   4   6       11.13       -7.67      7.67 o 
 -11   4   6       41.93       41.37     10.62 o 
 -10   4   6       10.87       13.76     10.63 o 
  -9   4   6       55.30       53.55      9.66 o 
  -8   4   6       34.29       22.71      5.80 o 
  -7   4   6        0.03        0.85      5.19 o 
  -6   4   6      114.37      107.94     15.51 o 
  -5   4   6     2073.39     2026.09     25.35 o 
  -4   4   6        7.58        6.09      4.68 o 
  -3   4   6      438.83      451.40     11.17 o 
  -2   4   6      472.32      477.09     10.23 o 
  -1   4   6      199.26      214.06      7.59 o 
   0   4   6       24.34       31.17      4.49 o 
   1   4   6      237.64      205.91      7.26 o 
   2   4   6       29.86       32.92      5.34 o 
   3   4   6      111.81      121.53      8.97 o 
   4   4   6      115.27      142.23     15.22 o 
   5   4   6        0.52       19.35      6.13 o 
   6   4   6      100.17      108.17     14.77 o 
   7   4   6      449.65      457.99     31.54 o 
   8   4   6       22.31       23.60      7.92 o 
   9   4   6       23.08       28.18     15.86 o 
  10   4   6       41.83       46.50     14.19 o 
  11   4   6      196.89      161.03     19.79 o 
 -13   5   6        2.61       13.22      9.29 o 
 -12   5   6        0.14       17.38     16.76 o 
 -11   5   6       98.56       89.81     15.03 o 
 -10   5   6       71.53       58.92     14.38 o 
  -9   5   6       74.34       77.27     10.74 o 
  -8   5   6        3.72        9.59      6.47 o 
  -7   5   6      246.58      279.81     12.76 o 
  -6   5   6       52.25       52.65      7.23 o 
  -5   5   6       13.74        9.25      6.39 o 
  -4   5   6       28.80       31.26      6.10 o 
  -3   5   6        0.13        0.97      5.22 o 
  -2   5   6       64.60       69.61      6.85 o 
  -1   5   6      139.96      145.53     11.79 o 
   0   5   6        3.85        3.07      5.22 o 
   1   5   6       21.32       31.61      5.63 o 
   2   5   6      590.81      560.63     18.04 o 
   3   5   6       36.87       22.11      6.37 o 
   4   5   6        2.22        6.83      5.80 o 
   5   5   6      452.34      462.88     21.00 o 
   6   5   6        0.42       11.10      7.09 o 
   7   5   6      162.20      186.06     18.46 o 
   8   5   6        4.34        2.10     11.01 o 
   9   5   6       12.87        4.69     13.24 o 
  10   5   6        5.05       31.37     43.63 o 
  11   5   6       14.20       -2.61     15.14 o 
 -13   6   6        2.62        9.78     16.42 o 
 -12   6   6       39.41       11.28     13.91 o 
 -11   6   6       65.39      123.46     16.07 o 
 -10   6   6       16.51       10.17      7.33 o 
  -9   6   6        2.16        7.00      7.77 o 
  -8   6   6      117.12      117.26      9.91 o 
  -7   6   6      731.11      706.28     28.23 o 
  -6   6   6      236.75      216.38     13.95 o 
  -5   6   6        4.81        8.78      6.41 o 
  -4   6   6       87.73       87.24      7.53 o 
  -3   6   6       89.18       97.53      7.77 o 
  -2   6   6       93.51      103.79     10.40 o 
  -1   6   6        9.96       16.59      6.28 o 
   0   6   6      584.41      594.15     15.64 o 
   1   6   6       95.21       96.18      8.33 o 
   2   6   6      539.22      514.71     14.54 o 
   3   6   6        8.47        9.16      5.71 o 
   4   6   6        3.04       11.06      6.58 o 
   5   6   6       11.36       17.33      8.22 o 
   6   6   6       81.39       56.83     13.65 o 
   7   6   6        5.87       -9.87     10.52 o 
   8   6   6       36.67       44.15     13.52 o 
   9   6   6      458.11      511.27     33.99 o 
  10   6   6        0.19       20.64     30.05 o 
 -13   7   6        0.57       15.30     14.46 o 
 -12   7   6       48.34       63.34     20.76 o 
 -11   7   6       68.77      105.28     21.14 o 
 -10   7   6      103.76      119.10     14.86 o 
  -9   7   6      340.73      330.09     27.25 o 
  -8   7   6        0.61        1.92      8.53 o 
  -7   7   6      119.02       99.23     14.34 o 
  -6   7   6      568.64      561.51     18.66 o 
  -5   7   6       21.60       24.25      7.31 o 
  -4   7   6       36.63       29.91      6.93 o 
  -3   7   6      179.43      171.15      9.53 o 
  -2   7   6      212.15      208.87     10.09 o 
  -1   7   6      173.52      186.67     10.72 o 
   0   7   6      219.34      224.17     11.86 o 
   1   7   6        7.85       13.39      6.00 o 
   2   7   6      179.35      179.76      9.32 o 
   3   7   6       71.33       88.26     11.78 o 
   4   7   6      125.75      117.12     12.71 o 
   5   7   6       29.06       54.44     12.31 o 
   6   7   6        0.12        3.44     10.55 o 
   7   7   6        8.46       18.43     12.27 o 
   8   7   6        0.11       12.29     26.14 o 
   9   7   6      130.95      131.07     18.66 o 
 -12   8   6       57.71       63.55     20.00 o 
 -11   8   6       28.12       24.54     12.63 o 
 -10   8   6       87.18       95.35     14.31 o 
  -9   8   6        5.96        8.33      9.97 o 
  -8   8   6       72.39       80.72     12.86 o 
  -7   8   6        2.74       -0.02      7.82 o 
  -6   8   6      332.75      338.03     16.26 o 
  -5   8   6      129.75      141.35     11.52 o 
  -4   8   6       65.16       66.08      8.49 o 
  -3   8   6       14.92       19.41      9.88 o 
  -2   8   6       57.65       80.75      8.29 o 
  -1   8   6      105.09      106.11      9.89 o 
   0   8   6      203.57      207.01     15.44 o 
   1   8   6       69.53       72.69     11.32 o 
   2   8   6      315.14      308.89     17.91 o 
   3   8   6      386.77      432.44     37.53 o 
   4   8   6        0.14       -7.04     19.19 o 
   5   8   6       14.08       12.28     28.72 o 
   6   8   6        8.61       22.06     12.50 o 
   7   8   6        5.88       41.81     24.18 o 
   8   8   6        3.93       13.24     22.19 o 
 -11   9   6       13.25       22.00     19.30 o 
 -10   9   6       76.06       72.85     14.24 o 
  -9   9   6        0.68       19.48     11.22 o 
  -8   9   6        3.36        1.48     14.07 o 
  -7   9   6        7.22       -4.27      9.39 o 
  -6   9   6        6.71        4.21      9.08 o 
  -5   9   6       32.74       27.45      9.34 o 
  -4   9   6        0.02       -6.70     11.06 o 
  -3   9   6       74.55       58.74      7.86 o 
  -2   9   6       45.65       54.70     13.08 o 
  -1   9   6       63.16       82.92     12.08 o 
   0   9   6       40.46       27.84     11.56 o 
   1   9   6        4.17       12.84     11.07 o 
   2   9   6        8.31       -7.06     11.04 o 
   3   9   6        0.56       -9.73     10.34 o 
   4   9   6       53.75       32.19     23.93 o 
   5   9   6       10.12        4.23     23.87 o 
   6   9   6        2.19        6.39     23.28 o 
   7   9   6        8.17       31.73     23.99 o 
 -10  10   6       36.63       44.30     25.16 o 
  -9  10   6       50.51       41.92     11.65 o 
  -8  10   6        4.55        9.04      9.94 o 
  -7  10   6       46.34       61.54     20.80 o 
  -6  10   6        2.46       30.69     17.89 o 
  -5  10   6       24.11        9.04     16.06 o 
  -4  10   6        4.61       18.63     12.41 o 
  -3  10   6       13.79       16.09     12.23 o 
  -2  10   6       24.24       12.57     11.90 o 
  -1  10   6      258.69      254.47     21.23 o 
   0  10   6       39.40       53.98     19.00 o 
   1  10   6        3.75       19.06     16.97 o 
   2  10   6       17.19       -4.30     21.75 o 
   3  10   6        4.97       -3.77     22.60 o 
   4  10   6       12.19       12.50     23.94 o 
   5  10   6        2.67       -6.42     22.25 o 
   6  10   6        2.13      -20.63     20.63 o 
  -8  11   6       55.08       54.96     21.15 o 
  -7  11   6        2.79      -14.54     14.54 o 
  -6  11   6      131.62      194.55     27.56 o 
  -5  11   6      131.72      119.57     17.87 o 
  -4  11   6       14.97       29.03     13.64 o 
  -3  11   6      223.02      228.24     29.26 o 
  -2  11   6       36.60       44.05     13.94 o 
  -1  11   6       25.78       11.89     28.63 o 
   0  11   6       10.89       26.43     21.89 o 
   1  11   6      150.81      132.48     31.68 o 
   2  11   6        0.71        9.08     25.13 o 
   3  11   6        0.12      -14.37     22.77 o 
   4  11   6        1.03      -14.58     23.25 o 
  -6  12   6       28.12       24.40     19.61 o 
  -5  12   6        7.38        6.47     14.02 o 
  -4  12   6       58.59       34.14     14.55 o 
  -3  12   6       21.87       33.24     19.51 o 
  -2  12   6       49.10       47.47     15.08 o 
  -1  12   6       49.50       71.59     28.20 o 
   0  12   6       29.61        8.11     23.06 o 
   1  12   6        1.90       39.40     27.09 o 
   0 -18   7       19.98       25.94     15.34 o 
   1 -18   7       12.59       -1.22     12.54 o 
   2 -18   7        3.26       16.30     13.59 o 
   3 -18   7       13.47       15.12     14.33 o 
   4 -18   7        3.38       26.17     14.37 o 
   5 -18   7        5.82       14.70     13.01 o 
  -3 -17   7        1.48      -21.64     21.64 o 
  -2 -17   7        7.85       11.91     14.43 o 
  -1 -17   7        0.10      -11.41     11.41 o 
   0 -17   7       45.71       62.20     16.53 o 
   1 -17   7        8.42      -10.87     10.87 o 
   2 -17   7        9.34       24.40     13.62 o 
   3 -17   7       39.44       42.08     14.57 o 
   4 -17   7        8.07       -8.06     10.82 o 
   5 -17   7       12.26       11.06     16.41 o 
   6 -17   7        1.55       17.00     17.68 o 
   7 -17   7        0.46       -3.70     15.78 o 
   8 -17   7       17.13       15.86     18.56 o 
  -5 -16   7        8.20       32.91     22.83 o 
  -4 -16   7        3.39       -4.34     19.05 o 
  -3 -16   7        1.11      -13.65     13.65 o 
  -2 -16   7       23.20       18.12     13.36 o 
  -1 -16   7       56.98       65.16     15.53 o 
   0 -16   7      120.31      157.52     45.73 o 
   1 -16   7       16.36       25.52     13.20 o 
   2 -16   7        3.07        5.26     22.58 o 
   3 -16   7       27.50       54.01     14.68 o 
   4 -16   7        8.05       11.68     14.26 o 
   5 -16   7        1.91       14.75     15.25 o 
   6 -16   7       44.08       42.82     18.70 o 
   7 -16   7       36.31       14.88     15.06 o 
   8 -16   7       86.04      116.90     26.55 o 
   9 -16   7       28.82       36.45     19.24 o 
  -5 -15   7       17.85       23.93     21.13 o 
  -4 -15   7        8.70        0.09     11.44 o 
  -3 -15   7       10.02        2.23     12.04 o 
  -2 -15   7       30.17       23.08     12.27 o 
  -1 -15   7       25.95       38.57     13.01 o 
   0 -15   7      106.64      131.77     28.72 o 
   1 -15   7      131.60      165.64     19.65 o 
   2 -15   7       51.63       71.34     14.77 o 
   3 -15   7       60.01       63.79     18.17 o 
   4 -15   7       48.65       83.20     20.95 o 
   5 -15   7        6.36       11.98     13.01 o 
   6 -15   7        2.85        0.42     13.33 o 
   7 -15   7        0.01       -0.62     13.63 o 
   8 -15   7       31.12       17.63     15.76 o 
   9 -15   7       19.56       34.07     17.70 o 
  10 -15   7        6.45        7.10     17.67 o 
  -5 -14   7       40.48       66.25     22.14 o 
  -4 -14   7       35.49       63.31     14.23 o 
  -3 -14   7        3.00       -9.44      9.44 o 
  -2 -14   7        4.44       10.83     13.15 o 
  -1 -14   7        1.74       -8.28     10.90 o 
   0 -14   7      203.50      200.09     19.96 o 
   1 -14   7        4.40       -1.36      8.58 o 
   2 -14   7       49.45       34.56     14.98 o 
   3 -14   7      179.32      203.11     27.48 o 
   4 -14   7       86.89       67.11     17.95 o 
   5 -14   7        7.11       15.37     13.12 o 
   6 -14   7        3.96       -3.56     10.49 o 
   7 -14   7        0.21        4.42     11.36 o 
   8 -14   7       93.79       86.71     15.07 o 
   9 -14   7        7.85        1.11      9.93 o 
  10 -14   7       51.95       57.49     14.52 o 
  11 -14   7       91.82       61.25     15.73 o 
  -9 -13   7       31.43       72.66     17.66 o 
  -8 -13   7       27.33       25.63     14.23 o 
  -5 -13   7       21.25       28.13     18.12 o 
  -4 -13   7       19.78       12.92     11.10 o 
  -3 -13   7       12.11       37.35     11.12 o 
  -2 -13   7       13.51       17.90      9.83 o 
  -1 -13   7        3.04       -5.08      7.84 o 
   0 -13   7      126.88      101.61     16.75 o 
   1 -13   7       75.60       79.68     17.81 o 
   2 -13   7      167.97      161.26     23.81 o 
   3 -13   7        5.20       12.50     12.37 o 
   4 -13   7       75.68       61.55     11.77 o 
   5 -13   7        2.60        2.91      7.53 o 
   6 -13   7       71.19       66.19     12.96 o 
   7 -13   7        0.34        4.30      8.21 o 
   8 -13   7       36.54       18.12     10.65 o 
   9 -13   7       11.45       10.03     10.48 o 
  10 -13   7       11.15        9.51     12.52 o 
  11 -13   7        0.21       -6.16     10.92 o 
  12 -13   7        8.28      -14.47     14.47 o 
  -9 -12   7        0.84        2.41     13.43 o 
  -8 -12   7       86.24      112.11     18.84 o 
  -7 -12   7       46.10       39.84     13.38 o 
  -6 -12   7       76.49       71.40     13.38 o 
  -5 -12   7        6.83       22.49     16.16 o 
  -4 -12   7        6.02       12.10      9.05 o 
  -3 -12   7        4.76       -0.40      8.39 o 
  -2 -12   7      185.67      197.29     13.78 o 
  -1 -12   7       54.98       62.01      6.00 o 
   0 -12   7      127.96      122.10      7.74 o 
   1 -12   7      247.39      254.96     20.36 o 
   2 -12   7      237.48      260.73     14.92 o 
   3 -12   7      474.58      397.29     36.16 o 
   4 -12   7        1.78        8.00      7.77 o 
   5 -12   7      163.87      137.92     15.47 o 
   6 -12   7      263.57      268.14     28.68 o 
   7 -12   7       29.59       22.85     11.39 o 
   8 -12   7       65.72       67.21     12.60 o 
   9 -12   7       55.54       45.53     12.38 o 
  10 -12   7        9.06       28.15     11.81 o 
  11 -12   7      114.48       92.43     17.58 o 
  12 -12   7        0.69       -5.04     11.50 o 
  13 -12   7       97.73      100.62     14.38 o 
 -10 -11   7       18.07        6.49     14.40 o 
  -9 -11   7       54.88       42.85     12.42 o 
  -8 -11   7      101.87       90.72     16.54 o 
  -7 -11   7       95.10      134.80     17.69 o 
  -6 -11   7       10.49       13.50      9.97 o 
  -5 -11   7      137.11      135.76     10.04 o 
  -4 -11   7        0.62        3.93      4.70 o 
  -3 -11   7      188.38      224.28     14.10 o 
  -2 -11   7       11.79        9.62      5.35 o 
  -1 -11   7      124.36      141.53     11.02 o 
   0 -11   7     3526.36     3385.32     45.28 o 
   1 -11   7       15.95        3.41      4.61 o 
   2 -11   7       31.78       26.36      7.29 o 
   3 -11   7       35.03       24.22      7.10 o 
   4 -11   7       82.84       94.69     12.96 o 
   5 -11   7       74.90       45.11     10.17 o 
   6 -11   7      142.00      149.14     15.92 o 
   7 -11   7       54.73       54.40     12.04 o 
   8 -11   7       81.11       72.69     13.31 o 
   9 -11   7       71.53       71.28     26.68 o 
  10 -11   7        1.09       -6.10      8.62 o 
  11 -11   7       13.65       33.53     13.16 o 
  12 -11   7       55.03       75.32     16.04 o 
  13 -11   7        0.77       14.67     13.89 o 
 -11 -10   7       84.42       97.20     20.34 o 
 -10 -10   7       14.83       18.68     11.28 o 
  -9 -10   7       11.63        0.26     11.71 o 
  -8 -10   7       21.93       38.84     13.85 o 
  -7 -10   7       13.15       17.81     10.51 o 
  -6 -10   7       15.50       19.01      9.65 o 
  -5 -10   7      947.57      875.39     25.75 o 
  -4 -10   7      112.01      118.14      7.66 o 
  -3 -10   7      508.31      530.89     14.76 o 
  -2 -10   7      687.48      667.82     16.32 o 
  -1 -10   7     1180.66     1193.01     22.06 o 
   0 -10   7      507.00      524.47     10.70 o 
   1 -10   7       22.55       19.03      4.40 o 
   2 -10   7       18.23       14.96      4.48 o 
   3 -10   7        0.40       -0.43      4.55 o 
   4 -10   7      345.44      301.88     12.51 o 
   5 -10   7       99.28      112.38     13.26 o 
   6 -10   7       70.84       72.05     19.12 o 
   7 -10   7        1.27       -8.14      8.14 o 
   8 -10   7        6.26       15.60      9.74 o 
   9 -10   7       24.03       26.54     10.83 o 
  10 -10   7       44.77       30.57     12.50 o 
  11 -10   7       28.46       22.57     12.19 o 
  12 -10   7       33.47       37.95     14.06 o 
  13 -10   7        2.04       17.82     10.20 o 
 -12  -9   7        0.45       17.32     11.72 o 
 -11  -9   7       92.23      100.78     15.24 o 
 -10  -9   7      135.06      107.25     19.90 o 
  -9  -9   7        3.80       -7.30     12.06 o 
  -8  -9   7        1.77        4.49      5.78 o 
  -7  -9   7       33.30       14.08     10.99 o 
  -6  -9   7      160.28      136.08     15.57 o 
  -5  -9   7       48.26       61.66      6.68 o 
  -4  -9   7      316.24      309.95      9.32 o 
  -3  -9   7      933.85      995.81     19.58 o 
  -2  -9   7      978.60      898.87     18.30 o 
  -1  -9   7       53.67       55.54      6.07 o 
   0  -9   7       23.99       24.15      3.80 o 
   1  -9   7      106.92      111.17      5.70 o 
   2  -9   7        8.40        6.46      3.30 o 
   3  -9   7        5.81       -0.60      4.07 o 
   4  -9   7       22.67       24.80      5.70 o 
   5  -9   7      266.17      270.28     12.03 o 
   6  -9   7        1.71        9.37      6.23 o 
   7  -9   7       90.56       85.53     18.44 o 
   8  -9   7      147.11      109.72     14.65 o 
   9  -9   7      172.56      204.67     19.46 o 
  10  -9   7       11.24       13.41     10.25 o 
  11  -9   7       10.64        7.54      8.73 o 
  12  -9   7       57.72       42.45     13.73 o 
  13  -9   7       12.85       13.46     11.37 o 
  14  -9   7      131.89      143.13     32.31 o 
 -12  -8   7       94.85      144.11     20.37 o 
 -11  -8   7       52.22       31.47     12.91 o 
 -10  -8   7       16.30       -2.95     10.55 o 
  -9  -8   7        0.07       -5.02     10.39 o 
  -8  -8   7       14.25       13.40     12.17 o 
  -7  -8   7      722.11      613.85     29.73 o 
  -6  -8   7      414.77      405.37     23.41 o 
  -5  -8   7       16.91       13.98      4.48 o 
  -4  -8   7        1.33        1.01      3.04 o 
  -3  -8   7       28.60       23.20      3.31 o 
  -2  -8   7       60.30       69.21      5.68 o 
  -1  -8   7        1.53        1.49      3.62 o 
   0  -8   7       54.05       58.11      3.89 o 
   1  -8   7      867.98      874.94     12.93 o 
   2  -8   7      420.29      436.92      9.32 o 
   3  -8   7      809.11      768.08     23.76 o 
   4  -8   7       62.57       54.44      6.00 o 
   5  -8   7       47.73       61.17      8.11 o 
   6  -8   7      367.21      370.74     13.54 o 
   7  -8   7      384.58      357.62     15.73 o 
   8  -8   7        0.02       -6.06      6.06 o 
   9  -8   7      172.75      159.17     13.68 o 
  10  -8   7      185.50      187.55     14.44 o 
  11  -8   7       40.87       44.27     10.45 o 
  12  -8   7        1.15        0.80      8.15 o 
  13  -8   7       15.95       -6.49     15.91 o 
  14  -8   7        0.56       -3.81     11.68 o 
 -13  -7   7       21.09       12.34     14.08 o 
 -12  -7   7        6.20       19.54     20.67 o 
 -11  -7   7        0.03       11.78     11.52 o 
 -10  -7   7       13.25       -2.72     11.38 o 
  -9  -7   7      180.03      182.85     22.91 o 
  -8  -7   7      136.73      131.89     19.18 o 
  -7  -7   7       23.57       13.63     11.09 o 
  -6  -7   7      110.77      102.49     10.07 o 
  -5  -7   7      508.53      507.86     12.44 o 
  -4  -7   7        1.65        1.08      2.76 o 
  -3  -7   7      118.10      113.64      5.56 o 
  -2  -7   7       10.23       11.88      2.96 o 
  -1  -7   7       57.48       51.20      5.21 o 
   0  -7   7      240.13      268.33      7.27 o 
   1  -7   7       58.32       58.70      5.17 o 
   2  -7   7       13.10        7.67      2.46 o 
   3  -7   7       37.87       53.16      4.51 o 
   4  -7   7        1.91        2.43      3.38 o 
   5  -7   7     1431.98     1430.93     20.73 o 
   6  -7   7      153.61      144.20     10.50 o 
   7  -7   7      316.75      306.59     12.52 o 
   8  -7   7      152.95      132.73     34.22 o 
   9  -7   7        0.49        4.71      5.55 o 
  10  -7   7       21.80       18.57      5.18 o 
  11  -7   7      164.81      145.80      9.98 o 
  12  -7   7      186.23      207.06     12.15 o 
  13  -7   7        0.66        5.22      7.33 o 
  14  -7   7      179.62      204.10     13.22 o 
 -13  -6   7       49.61       87.17     18.87 o 
 -12  -6   7       45.97       53.15     15.30 o 
 -11  -6   7       14.39       19.43     12.02 o 
 -10  -6   7       18.33       39.64     15.93 o 
  -9  -6   7       29.21       17.91     11.46 o 
  -8  -6   7      642.19      701.72     35.36 o 
  -7  -6   7      449.59      508.51     28.71 o 
  -6  -6   7        0.48        6.83      9.16 o 
  -5  -6   7       11.80        6.85      6.42 o 
  -4  -6   7     1617.81     1568.91     18.54 o 
  -3  -6   7        0.25       -0.35      2.57 o 
  -2  -6   7      359.02      341.14      7.79 o 
  -1  -6   7      448.13      493.14     10.87 o 
   0  -6   7      381.02      418.92     10.13 o 
   1  -6   7       70.43       77.55      4.87 o 
   2  -6   7      517.90      588.49      9.60 o 
   3  -6   7     1217.25     1305.14     15.71 o 
   4  -6   7       10.28       19.08      4.20 o 
   5  -6   7      318.97      329.93     10.34 o 
   6  -6   7      412.51      398.76     10.76 o 
   7  -6   7      396.04      373.71     11.92 o 
   8  -6   7        1.35       -0.28      3.89 o 
   9  -6   7        2.96        8.84      4.81 o 
  10  -6   7        5.32        2.84      5.59 o 
  11  -6   7        0.21        9.63      6.55 o 
  12  -6   7        1.35       -2.91      6.84 o 
  13  -6   7        0.00        2.35      7.31 o 
  14  -6   7       77.78       80.31     10.40 o 
 -13  -5   7       29.21       36.47     15.97 o 
 -12  -5   7        9.46       31.16     14.51 o 
 -11  -5   7       12.87       17.70     11.91 o 
 -10  -5   7       16.19       34.46     16.61 o 
  -9  -5   7      868.32      882.56     63.57 o 
  -8  -5   7      709.23      774.19     37.32 o 
  -7  -5   7       46.15       40.55     12.55 o 
  -6  -5   7       57.61       66.81     16.14 o 
  -5  -5   7       85.35       87.21      7.68 o 
  -4  -5   7      109.10      120.30      5.81 o 
  -3  -5   7      156.77      152.38      6.97 o 
  -2  -5   7      645.60      645.25     10.63 o 
  -1  -5   7       24.82       28.39      3.80 o 
   0  -5   7      811.96      841.73     15.80 o 
   1  -5   7     1303.09     1390.34     17.75 o 
   2  -5   7        6.13        3.70      2.53 o 
   3  -5   7      264.70      280.95      7.57 o 
   4  -5   7      866.96      763.69     12.46 o 
   5  -5   7     1223.84     1140.30     15.71 o 
   6  -5   7      176.47      179.82      6.23 o 
   7  -5   7      112.77       99.41      5.56 o 
   8  -5   7      120.30      123.62      7.17 o 
   9  -5   7       18.63       22.54      5.35 o 
  10  -5   7        4.01        0.87      7.06 o 
  11  -5   7        8.95       15.02      7.14 o 
  12  -5   7       10.75        0.36      6.95 o 
  13  -5   7        0.29       -9.44     10.06 o 
  14  -5   7       33.25       39.73      9.31 o 
 -14  -4   7       24.37       36.07     16.63 o 
 -13  -4   7       48.93        8.84     14.94 o 
 -12  -4   7       76.80       74.32     16.99 o 
 -11  -4   7        2.60       -7.97     11.08 o 
 -10  -4   7        5.64      -11.97     11.97 o 
  -9  -4   7       30.70       42.79     16.61 o 
  -8  -4   7      343.94      370.18     52.52 o 
  -7  -4   7      139.89      116.57     17.73 o 
  -6  -4   7        0.26       -3.99      3.99 o 
  -5  -4   7       30.18       32.92      6.36 o 
  -4  -4   7      152.04      157.59     11.98 o 
  -3  -4   7       33.35       41.46      4.44 o 
  -2  -4   7     1221.53     1279.44     19.41 o 
  -1  -4   7       48.86       39.52      4.18 o 
   0  -4   7      569.56      599.95     16.86 o 
   1  -4   7      713.09      742.07     12.12 o 
   2  -4   7      344.47      350.07      7.02 o 
   3  -4   7       34.03       45.39      3.95 o 
   4  -4   7      103.86      112.11      5.21 o 
   5  -4   7       11.05       11.50      2.94 o 
   6  -4   7      348.79      343.57      8.77 o 
   7  -4   7       43.37       40.44      4.49 o 
   8  -4   7      637.77      640.18     12.30 o 
   9  -4   7       36.49       27.06      5.33 o 
  10  -4   7       17.02       15.05      6.65 o 
  11  -4   7        0.08       -6.26      7.15 o 
  12  -4   7        9.51       15.04      7.87 o 
  13  -4   7        4.38        0.64      7.73 o 
  14  -4   7      195.61      190.68     24.88 o 
 -14  -3   7       12.51       17.23     15.83 o 
 -13  -3   7      177.42      161.33     21.83 o 
 -12  -3   7        5.31       10.99     11.54 o 
 -11  -3   7        0.25       12.99     11.39 o 
 -10  -3   7       89.78       64.70     20.40 o 
  -9  -3   7       47.48       47.70     17.41 o 
  -8  -3   7     1486.39     1470.68     39.55 o 
  -7  -3   7     1214.59     1247.83     48.77 o 
  -6  -3   7       65.15       67.40      8.14 o 
  -5  -3   7       36.26       40.40      6.47 o 
  -4  -3   7        9.71       14.29      5.25 o 
  -3  -3   7      161.15      169.99      7.62 o 
  -2  -3   7      160.47      178.83      7.10 o 
  -1  -3   7       18.49       14.81      6.66 o 
   0  -3   7      958.46      960.20     19.79 o 
   1  -3   7      507.77      559.42      9.87 o 
   2  -3   7     1026.22     1084.27     14.95 o 
   3  -3   7        3.44       -1.66      2.18 o 
   4  -3   7       37.57       39.25      3.54 o 
   5  -3   7        0.04       -2.62      2.62 o 
   6  -3   7      101.92      102.35      5.07 o 
   7  -3   7      370.26      366.40      8.87 o 
   8  -3   7     1421.86     1354.18     20.52 o 
   9  -3   7      107.07      107.25      8.39 o 
  10  -3   7       19.73        3.67      6.51 o 
  11  -3   7       33.28       43.52      8.74 o 
  12  -3   7       45.76       57.12      9.44 o 
  13  -3   7        7.74        3.36      8.92 o 
  14  -3   7      140.40      184.84     17.07 o 
 -14  -2   7       10.81       -0.78     12.95 o 
 -13  -2   7        1.03       26.35     24.08 o 
 -12  -2   7      242.72      269.93     24.64 o 
 -11  -2   7      200.78      216.18     21.70 o 
 -10  -2   7       89.78      125.01     25.13 o 
  -9  -2   7        0.00       -1.61     13.85 o 
  -8  -2   7       25.62       43.58     10.69 o 
  -7  -2   7     1249.42     1198.25     29.60 o 
  -6  -2   7       53.86       64.84      8.63 o 
  -5  -2   7       10.57        8.39      4.48 o 
  -4  -2   7      161.96      156.73     10.61 o 
  -3  -2   7       22.92       23.78      4.47 o 
  -2  -2   7       74.65       75.40      4.90 o 
  -1  -2   7      200.86      202.15      7.24 o 
   0  -2   7     1504.63     1424.20     19.15 o 
   1  -2   7      119.69       95.52      4.38 o 
   2  -2   7      849.90      919.90     14.04 o 
   3  -2   7      308.76      302.39      9.09 o 
   4  -2   7     1072.27     1084.77     13.32 o 
   5  -2   7      494.64      533.38      9.02 o 
   6  -2   7        8.22       11.37      3.44 o 
   7  -2   7      488.75      488.45      9.83 o 
   8  -2   7      203.93      180.87      9.53 o 
   9  -2   7        0.62        6.21      6.35 o 
  10  -2   7      228.20      211.17     14.69 o 
  11  -2   7      116.33      126.21     11.03 o 
  12  -2   7      208.70      211.31     16.46 o 
  13  -2   7       23.85       10.05      8.40 o 
  14  -2   7      138.21      190.99     24.84 o 
 -14  -1   7      257.23      249.79     26.71 o 
 -13  -1   7       56.93       79.97     28.12 o 
 -12  -1   7       27.76       23.10     13.61 o 
 -11  -1   7      186.31      214.10     30.58 o 
 -10  -1   7       12.89        3.12     15.00 o 
  -9  -1   7        0.11      -12.67     12.67 o 
  -8  -1   7       26.95       29.50      9.42 o 
  -7  -1   7      259.53      251.56     12.36 o 
  -6  -1   7       54.70       51.48      7.14 o 
  -5  -1   7        3.15        4.03      4.81 o 
  -4  -1   7      388.57      371.25     11.58 o 
  -3  -1   7       91.73       95.22      8.53 o 
  -2  -1   7      461.19      427.21      7.51 o 
  -1  -1   7        0.46        2.28      2.74 o 
   0  -1   7      385.28      427.56      9.19 o 
   1  -1   7     1377.00     1347.77     16.78 o 
   2  -1   7        0.20       -0.29      2.66 o 
   3  -1   7      223.93      215.97      6.79 o 
   4  -1   7      750.73      779.91     11.98 o 
   5  -1   7       12.90       12.15      3.39 o 
   6  -1   7        0.80       -2.99      2.99 o 
   7  -1   7        2.61        4.96      4.30 o 
   8  -1   7      550.28      541.93     13.99 o 
   9  -1   7      473.61      453.33     15.85 o 
  10  -1   7       28.57       14.72      7.29 o 
  11  -1   7       87.43      103.34     27.97 o 
  12  -1   7        1.53        4.25      7.81 o 
  13  -1   7       47.63       64.17     10.05 o 
 -14   0   7        1.73        1.23     12.07 o 
 -13   0   7      289.29      292.51     20.46 o 
 -12   0   7      186.15      167.61     15.42 o 
 -11   0   7        3.92        7.38      8.71 o 
 -10   0   7       13.42        7.38     21.29 o 
  -9   0   7       70.01       82.71     12.92 o 
  -8   0   7      146.92      142.77     14.08 o 
  -7   0   7      222.70      212.56     19.31 o 
  -6   0   7       31.34       22.18      5.86 o 
  -5   0   7      621.54      632.50     17.54 o 
  -4   0   7       22.66       16.58      5.41 o 
  -3   0   7       40.37       44.20      4.04 o 
  -2   0   7     1914.22     1885.09     26.32 o 
  -1   0   7      225.27      232.56      7.04 o 
   0   0   7      494.34      462.40      9.58 o 
   1   0   7      211.40      204.63      8.03 o 
   2   0   7       33.81       46.64      4.49 o 
   3   0   7      514.65      535.63     12.38 o 
   4   0   7       15.76       12.48      3.48 o 
   5   0   7      109.69      108.83      5.84 o 
   6   0   7       32.76       39.22      6.04 o 
   7   0   7        2.51       -4.41      4.41 o 
   8   0   7      105.61       82.75      7.59 o 
   9   0   7      148.71      172.79     11.65 o 
  10   0   7      289.34      293.54     25.38 o 
  11   0   7       17.67       22.02      8.20 o 
  12   0   7        7.89       -5.01      7.58 o 
  13   0   7       20.89       28.68      8.85 o 
 -14   1   7       12.04        5.67     18.85 o 
 -13   1   7       24.76       36.51     14.49 o 
 -12   1   7        5.32       13.40      9.72 o 
 -11   1   7      119.52      134.79     14.09 o 
 -10   1   7       27.96       29.81      9.39 o 
  -9   1   7        8.31        0.71      9.61 o 
  -8   1   7       27.25       24.79      5.27 o 
  -7   1   7       71.89       84.34      9.69 o 
  -6   1   7        3.95        3.28      5.68 o 
  -5   1   7       45.50       40.52      5.48 o 
  -4   1   7      222.66      222.31      7.63 o 
  -3   1   7       54.70       64.00      7.34 o 
  -2   1   7      196.88      160.51      6.89 o 
  -1   1   7      669.93      611.16     13.08 o 
   0   1   7       50.99       73.36      5.36 o 
   1   1   7      465.11      497.95     10.71 o 
   2   1   7       23.44       21.82      4.18 o 
   3   1   7        4.21       -1.41      3.32 o 
   4   1   7       59.26       65.24      4.91 o 
   5   1   7        7.06       -1.19      4.83 o 
   6   1   7      904.92      859.32     22.97 o 
   7   1   7       74.32       73.36      8.38 o 
   8   1   7       13.17       21.75      6.44 o 
   9   1   7        0.40       10.23      7.05 o 
  10   1   7        0.00       -5.65      6.81 o 
  11   1   7       78.95       71.38      9.72 o 
  12   1   7       28.26       30.58      8.72 o 
 -14   2   7      103.78      105.68     19.13 o 
 -13   2   7        0.82       -3.69     12.39 o 
 -12   2   7       15.11       26.99     12.79 o 
 -11   2   7      314.82      380.10     19.95 o 
 -10   2   7        0.99        2.78      6.12 o 
  -9   2   7       14.31       22.86      7.02 o 
  -8   2   7        1.95        5.50      7.19 o 
  -7   2   7        9.04       12.20      7.79 o 
  -6   2   7       95.46       91.67      7.53 o 
  -5   2   7        4.63        8.02      5.06 o 
  -4   2   7      453.37      447.86     10.54 o 
  -3   2   7      329.40      323.75     14.83 o 
  -2   2   7        2.77        2.47      4.14 o 
  -1   2   7      580.75      543.39     11.32 o 
   0   2   7        4.21        8.26      4.20 o 
   1   2   7      789.31      804.59     14.09 o 
   2   2   7        1.65       -3.35      3.76 o 
   3   2   7      126.15      110.08      5.79 o 
   4   2   7      255.26      232.70      8.39 o 
   5   2   7      244.81      273.67     10.64 o 
   6   2   7       39.55       44.69      7.08 o 
   7   2   7      195.62      214.83     10.57 o 
   8   2   7      432.37      430.89     14.93 o 
   9   2   7       11.35       21.00      7.56 o 
  10   2   7       29.83       40.60      9.32 o 
  11   2   7        6.17       28.43      8.97 o 
  12   2   7       17.92       15.83     13.06 o 
 -14   3   7       26.65        1.72     14.14 o 
 -13   3   7       27.05       17.87     14.12 o 
 -12   3   7       19.57        3.42     14.05 o 
 -11   3   7        8.94       17.18      7.29 o 
 -10   3   7       65.65       55.92      8.80 o 
  -9   3   7        0.47       -5.98      7.47 o 
  -8   3   7        0.02       -2.75      7.22 o 
  -7   3   7        1.30       -2.78      7.01 o 
  -6   3   7       72.33       84.46      9.20 o 
  -5   3   7     1337.37     1313.66     25.31 o 
  -4   3   7       48.24       49.24      5.88 o 
  -3   3   7      240.98      238.32      8.40 o 
  -2   3   7        2.21       -4.23      4.23 o 
  -1   3   7     1458.99     1457.30     19.92 o 
   0   3   7        7.49        7.12      4.62 o 
   1   3   7       43.00       42.15      5.99 o 
   2   3   7       15.49       15.86      4.19 o 
   3   3   7      143.96      156.24      9.82 o 
   4   3   7      301.27      277.60     12.01 o 
   5   3   7       77.85       78.45      7.31 o 
   6   3   7       66.08       63.60      8.08 o 
   7   3   7        3.72        9.34      6.72 o 
   8   3   7       74.25       82.92     15.38 o 
   9   3   7        0.27        3.55      8.54 o 
  10   3   7        6.97        4.07     15.99 o 
  11   3   7      105.48      145.42     18.32 o 
 -13   4   7       99.56       92.69     17.47 o 
 -12   4   7        7.85        2.42      8.08 o 
 -11   4   7       33.71       37.05      9.21 o 
 -10   4   7        2.20        2.95     16.41 o 
  -9   4   7        2.20        0.26      9.75 o 
  -8   4   7      407.14      405.54     14.33 o 
  -7   4   7     1549.47     1469.18     32.48 o 
  -6   4   7       82.92       87.07      8.76 o 
  -5   4   7      912.03      926.16     18.46 o 
  -4   4   7       17.68       17.06      7.97 o 
  -3   4   7       36.34       29.77      5.72 o 
  -2   4   7      389.45      375.31     10.08 o 
  -1   4   7      383.25      368.74      9.55 o 
   0   4   7      207.89      227.63      9.86 o 
   1   4   7      168.94      136.12      8.19 o 
   2   4   7       70.00       77.05     10.13 o 
   3   4   7        3.34        2.42      7.37 o 
   4   4   7      104.07       92.13      8.71 o 
   5   4   7      468.53      414.08     14.00 o 
   6   4   7      214.54      229.16     15.02 o 
   7   4   7        1.99       -3.64      7.02 o 
   8   4   7       65.30       62.29      9.62 o 
   9   4   7        3.60       17.77     13.48 o 
  10   4   7        0.62       10.53     12.46 o 
  11   4   7        1.59      -12.50     12.50 o 
 -13   5   7       45.90       41.92      9.83 o 
 -12   5   7      146.59      113.30     12.52 o 
 -11   5   7        3.38       -8.61     11.39 o 
 -10   5   7      177.16      146.17     18.58 o 
  -9   5   7        0.70        2.14      6.65 o 
  -8   5   7      110.36       99.36     13.76 o 
  -7   5   7       72.36       91.78      8.84 o 
  -6   5   7       96.34       83.93      9.63 o 
  -5   5   7       57.60       44.55      9.48 o 
  -4   5   7       82.09       83.70      7.59 o 
  -3   5   7       41.64       42.03      6.36 o 
  -2   5   7       59.97       60.40      6.72 o 
  -1   5   7      154.21      155.18      9.00 o 
   0   5   7      370.85      342.54     12.48 o 
   1   5   7      316.17      302.19     15.23 o 
   2   5   7      224.56      220.26     11.66 o 
   3   5   7       10.85       25.67      7.00 o 
   4   5   7        3.50       10.23      6.50 o 
   5   5   7      486.38      498.04     14.82 o 
   6   5   7       98.51       96.58     13.16 o 
   7   5   7      101.99      115.82     16.44 o 
   8   5   7      179.71      200.97     30.24 o 
   9   5   7        0.21       17.81     17.43 o 
  10   5   7       17.09       21.42     13.64 o 
 -12   6   7       11.43       35.02     13.61 o 
 -11   6   7       28.37       28.32     12.76 o 
 -10   6   7      455.27      449.92     30.09 o 
  -9   6   7      147.36      132.19     12.22 o 
  -8   6   7       57.89       51.91      9.57 o 
  -7   6   7      256.52      284.33     25.05 o 
  -6   6   7      289.95      268.11     15.09 o 
  -5   6   7      110.06      121.36     11.29 o 
  -4   6   7        0.18        0.71      6.22 o 
  -3   6   7        0.37        1.57      3.88 o 
  -2   6   7      499.24      483.06     13.49 o 
  -1   6   7      695.80      633.16     16.78 o 
   0   6   7      437.31      443.99     14.48 o 
   1   6   7      181.72      182.40     10.97 o 
   2   6   7       94.60      115.57      9.25 o 
   3   6   7      191.55      189.12     10.99 o 
   4   6   7      154.42      161.72      9.96 o 
   5   6   7        0.24        6.46     12.26 o 
   6   6   7        0.44        4.52     11.33 o 
   7   6   7        3.10       15.62     12.93 o 
   8   6   7        2.30        0.87     12.43 o 
   9   6   7       39.07       61.99     15.91 o 
 -12   7   7       22.73       -2.32     17.32 o 
 -11   7   7       40.65       17.19     18.03 o 
 -10   7   7       11.12        7.13      9.86 o 
  -9   7   7        0.90       -3.53      9.71 o 
  -8   7   7       17.75       27.51      8.98 o 
  -7   7   7       26.13       29.56      8.14 o 
  -6   7   7        1.71        7.91      7.35 o 
  -5   7   7       30.56       38.06     12.97 o 
  -4   7   7      210.02      191.42     11.88 o 
  -3   7   7       35.20       28.40     11.99 o 
  -2   7   7        0.03        2.93      6.62 o 
  -1   7   7        3.34       -4.85      6.17 o 
   0   7   7      135.83      125.14     15.14 o 
   1   7   7      125.75      124.25     12.80 o 
   2   7   7       57.15       71.91      8.22 o 
   3   7   7      583.39      597.38     22.19 o 
   4   7   7       31.68       41.90     16.81 o 
   5   7   7       13.35       33.21     11.34 o 
   6   7   7       36.20       31.65     13.62 o 
   7   7   7       15.95       31.22     36.04 o 
   8   7   7        6.48       -6.67     12.27 o 
 -11   8   7       32.15       15.66     10.42 o 
 -10   8   7       24.83       33.57     21.57 o 
  -9   8   7       20.25       26.48     12.92 o 
  -8   8   7       11.41        7.50     10.13 o 
  -7   8   7       15.98        3.02      9.47 o 
  -6   8   7       23.02       11.39      9.88 o 
  -5   8   7       36.45       48.31     11.02 o 
  -4   8   7        1.81        3.60      7.61 o 
  -3   8   7      205.16      168.06     12.33 o 
  -2   8   7        1.88       -0.09      6.51 o 
  -1   8   7        6.46        1.02     12.29 o 
   0   8   7       82.25       74.91      7.93 o 
   1   8   7        0.22       17.92     13.42 o 
   2   8   7       10.26       -1.50     13.58 o 
   3   8   7      148.33      141.87     19.74 o 
   4   8   7       74.38       65.76     15.36 o 
   5   8   7       13.50       27.87     13.18 o 
   6   8   7       33.22       44.78     20.96 o 
   7   8   7        2.11       15.02     13.55 o 
 -10   9   7       41.74       41.61     17.44 o 
  -9   9   7       30.55       39.09     12.03 o 
  -8   9   7        2.32       -9.75      9.75 o 
  -7   9   7       43.55       48.18     11.71 o 
  -6   9   7        1.42       -8.05      9.31 o 
  -5   9   7       51.49       43.09     10.67 o 
  -4   9   7      269.08      285.50     14.71 o 
  -3   9   7       48.50       50.79      8.52 o 
  -2   9   7       16.01       14.73     12.17 o 
  -1   9   7        1.30       -7.61     10.81 o 
   0   9   7      334.61      321.02     22.57 o 
   1   9   7       80.07       84.03     15.78 o 
   2   9   7       50.91       75.96     14.86 o 
   3   9   7      143.93      106.98     17.12 o 
   4   9   7        1.40        1.25     12.19 o 
   5   9   7       13.99       18.00     18.17 o 
   6   9   7       11.82       16.02     13.58 o 
  -9  10   7        1.07        3.49     10.44 o 
  -8  10   7       17.08       22.72     16.15 o 
  -7  10   7        7.22      -16.48     16.48 o 
  -6  10   7      104.27      111.86     23.27 o 
  -5  10   7        4.80       27.91     18.66 o 
  -4  10   7       55.13       86.79     16.31 o 
  -3  10   7      220.60      209.59     21.21 o 
  -2  10   7        0.98       -1.48     16.38 o 
  -1  10   7       43.90       18.73     13.19 o 
   0  10   7        0.57       -2.37     13.31 o 
   1  10   7       11.89       15.63     12.82 o 
   2  10   7      107.93      118.40     30.50 o 
   3  10   7        0.07       10.80     12.98 o 
   4  10   7        2.91        2.56     24.06 o 
  -7  11   7       17.59      -16.59     16.59 o 
  -6  11   7       15.90       -9.03     16.78 o 
  -5  11   7      187.54      209.48     27.92 o 
  -4  11   7       79.91       70.55     16.80 o 
  -3  11   7       53.32       29.06     29.60 o 
  -2  11   7       16.71       12.98     14.22 o 
  -1  11   7        4.36       -4.34     12.14 o 
   0  11   7       21.31       12.84     13.87 o 
   1  11   7        2.61        1.95     29.01 o 
   2  11   7       30.16       23.66     27.34 o 
  -1 -18   8        0.88       27.13     23.48 o 
   0 -18   8       24.25        6.86     15.83 o 
   1 -18   8        4.68       -8.98     11.25 o 
   2 -18   8        2.74       -6.42     11.83 o 
   3 -18   8       37.35       30.11     14.38 o 
   4 -18   8       21.59       26.65     14.56 o 
   5 -18   8       20.92       32.66     17.75 o 
  -3 -17   8       23.54       12.72     30.58 o 
  -2 -17   8        5.22        5.45     12.60 o 
  -1 -17   8        0.14       -4.04     13.13 o 
   0 -17   8       68.04       56.93     15.78 o 
   1 -17   8       74.37       65.05     17.95 o 
   2 -17   8        6.12        9.31     11.86 o 
   3 -17   8       26.55       35.88     14.63 o 
   4 -17   8       24.32       43.99     19.55 o 
   5 -17   8        9.13       34.89     19.20 o 
   6 -17   8       22.45        5.67     16.89 o 
   7 -17   8      170.37      148.32     30.08 o 
   8 -17   8       28.75       43.32     21.42 o 
  -5 -16   8       53.29       44.76     21.86 o 
  -4 -16   8        5.64       -3.03     12.17 o 
  -3 -16   8        0.17      -19.63     19.63 o 
  -2 -16   8        4.92       -1.64     16.83 o 
  -1 -16   8        5.33        0.13     10.79 o 
   0 -16   8        7.98        9.13     18.29 o 
   1 -16   8        2.07        1.81     17.87 o 
   2 -16   8        0.00       -4.79      9.78 o 
   3 -16   8      136.65      137.18     26.36 o 
   4 -16   8       26.38       22.67     15.77 o 
   5 -16   8        1.55       -7.32     11.88 o 
   6 -16   8        2.80        6.33     16.01 o 
   7 -16   8       33.47       54.32     20.34 o 
   8 -16   8        4.93        2.92     14.95 o 
   9 -16   8        2.23       -4.38     13.99 o 
  -5 -15   8       17.08       -1.03     19.47 o 
  -4 -15   8       52.91       30.20     13.75 o 
  -3 -15   8        1.17        5.66     21.25 o 
  -2 -15   8      173.82      224.03     21.78 o 
  -1 -15   8      145.02      159.00     18.58 o 
   0 -15   8        8.15       12.04     13.98 o 
   1 -15   8       27.91       22.17     11.63 o 
   2 -15   8      316.06      311.61     35.61 o 
   3 -15   8        7.05        2.03     13.57 o 
   4 -15   8        0.01       -7.52     11.35 o 
   5 -15   8       29.01       42.11     17.86 o 
   6 -15   8       25.92       33.46     16.28 o 
   7 -15   8       90.48      109.51     23.97 o 
   8 -15   8        7.87       11.55     15.47 o 
   9 -15   8        3.13        6.36     15.12 o 
  10 -15   8        1.97        4.38     14.46 o 
  -5 -14   8       23.55       15.63     17.44 o 
  -4 -14   8      377.62      406.93     24.26 o 
  -3 -14   8        9.39       -8.46      8.46 o 
  -2 -14   8       98.66       94.95     15.27 o 
  -1 -14   8       92.32      128.66     16.24 o 
   0 -14   8       31.96       29.60     11.25 o 
   1 -14   8       46.29       47.92     16.57 o 
   2 -14   8       13.25       -6.29     11.61 o 
   3 -14   8        0.93       20.37     14.32 o 
   4 -14   8      137.92      139.97     24.14 o 
   5 -14   8        0.54       -3.53      9.61 o 
   6 -14   8        8.60       24.12     10.45 o 
   7 -14   8        0.03       -4.31      8.76 o 
   8 -14   8      119.74       82.86     15.31 o 
   9 -14   8       26.25       30.43     12.87 o 
  10 -14   8       31.46       21.27     16.81 o 
  11 -14   8      101.39      102.95     22.92 o 
  -8 -13   8       20.22       18.15     13.39 o 
  -7 -13   8       80.59       86.05     15.74 o 
  -5 -13   8       26.58       27.27     11.51 o 
  -4 -13   8        7.59       -5.32      8.96 o 
  -3 -13   8        0.84       -8.45      8.45 o 
  -2 -13   8      271.94      288.04     21.51 o 
  -1 -13   8        0.09        5.87      8.33 o 
   0 -13   8       12.85       29.68      9.19 o 
   1 -13   8        2.44        2.55      7.75 o 
   2 -13   8      487.18      478.32     24.07 o 
   3 -13   8      378.79      427.84     22.31 o 
   4 -13   8       43.85       54.39     15.61 o 
   5 -13   8       59.66       71.26     12.93 o 
   6 -13   8      189.71      155.85     17.61 o 
   7 -13   8      184.77      177.82     46.89 o 
   8 -13   8       49.28       70.63     13.99 o 
   9 -13   8        9.59        4.77     14.67 o 
  10 -13   8        3.44       11.89     10.84 o 
  11 -13   8        1.42        2.11     11.75 o 
  12 -13   8       33.75       43.76     14.86 o 
 -10 -12   8       75.83       71.00     18.57 o 
  -9 -12   8       15.46       27.86     14.91 o 
  -8 -12   8       74.64       85.30     16.86 o 
  -7 -12   8      132.63      144.76     17.44 o 
  -6 -12   8       94.95       94.26     13.17 o 
  -5 -12   8       10.22        2.76      5.80 o 
  -4 -12   8       44.98       37.16      8.72 o 
  -3 -12   8      103.61      112.04     11.40 o 
  -2 -12   8       42.46       39.52      8.64 o 
  -1 -12   8        7.71       18.79      9.75 o 
   0 -12   8      309.93      323.10     10.81 o 
   1 -12   8       14.27        7.20      8.13 o 
   2 -12   8     1279.39     1199.14     66.16 o 
   3 -12   8      268.18      267.63     30.00 o 
   4 -12   8        9.15        5.60     13.68 o 
   5 -12   8       10.99       13.03      9.01 o 
   6 -12   8      181.26      179.09     17.74 o 
   7 -12   8       16.16       17.01      9.86 o 
   8 -12   8       98.28      112.49     15.98 o 
   9 -12   8       79.49      104.39     19.14 o 
  10 -12   8       44.88       48.99     13.37 o 
  11 -12   8      196.07      173.40     32.86 o 
  12 -12   8       49.94       29.49     14.28 o 
 -10 -11   8        9.66        1.63      7.60 o 
  -9 -11   8        3.75       20.83     14.13 o 
  -8 -11   8      136.27      129.77     18.68 o 
  -7 -11   8        0.35       -0.76     10.14 o 
  -6 -11   8        0.79       -7.92      8.29 o 
  -5 -11   8       44.77       37.91      7.37 o 
  -4 -11   8      100.72       89.75     10.38 o 
  -3 -11   8       55.84       53.40      7.93 o 
  -2 -11   8       12.12       13.53      6.96 o 
  -1 -11   8        9.46       14.07      7.59 o 
   0 -11   8      874.99      860.19     17.17 o 
   1 -11   8       29.27       29.94      5.42 o 
   2 -11   8        0.58        9.39      7.28 o 
   3 -11   8      565.74      540.83     18.93 o 
   4 -11   8      190.93      163.03     17.70 o 
   5 -11   8      120.16      127.44     14.94 o 
   6 -11   8        0.70        4.99      8.24 o 
   7 -11   8        3.85       14.65      9.31 o 
   8 -11   8       38.19       30.28     11.06 o 
   9 -11   8       12.85       17.92     21.64 o 
  10 -11   8        6.37       17.50     11.35 o 
  11 -11   8        1.14       -1.91     10.02 o 
  12 -11   8       27.09       26.59     13.80 o 
  13 -11   8        0.70       -8.22      9.18 o 
 -11 -10   8       17.64       34.88     17.33 o 
 -10 -10   8       22.39       31.85     15.92 o 
  -9 -10   8       38.83        9.55      7.82 o 
  -8 -10   8        8.98       -8.15     10.41 o 
  -7 -10   8        5.54        4.82     10.17 o 
  -6 -10   8      132.06      131.60     15.08 o 
  -5 -10   8        5.94       -1.96      6.37 o 
  -4 -10   8      154.05      144.19      7.26 o 
  -3 -10   8        0.89       -2.03      4.88 o 
  -2 -10   8      533.61      510.01     15.28 o 
  -1 -10   8       54.10       55.48     12.99 o 
   0 -10   8      261.30      243.15      8.78 o 
   1 -10   8        8.60        3.90      4.01 o 
   2 -10   8      228.12      224.57     10.05 o 
   3 -10   8       15.59        2.93      4.90 o 
   4 -10   8       68.77       76.58     11.12 o 
   5 -10   8       71.69       79.68     11.86 o 
   6 -10   8      133.47      153.50     13.28 o 
   7 -10   8      136.84      149.34     21.52 o 
   8 -10   8       54.87       66.58     12.83 o 
   9 -10   8       23.68       22.97     11.24 o 
  10 -10   8        8.73        4.87     10.77 o 
  11 -10   8        0.27        9.50     12.18 o 
  12 -10   8       83.22       91.43     13.40 o 
  13 -10   8       21.67        8.93     11.67 o 
 -12  -9   8        0.19       12.29     10.44 o 
 -11  -9   8       14.60       11.81     15.75 o 
 -10  -9   8       47.65       32.96     16.73 o 
  -9  -9   8        1.27        7.91     12.08 o 
  -8  -9   8        9.47       11.47     10.24 o 
  -7  -9   8        0.87        4.27     10.54 o 
  -6  -9   8       91.92       73.00     12.69 o 
  -5  -9   8       17.23       15.05      6.00 o 
  -4  -9   8     2131.81     2176.35     25.30 o 
  -3  -9   8      484.58      486.18     12.17 o 
  -2  -9   8      930.29      896.71     18.69 o 
  -1  -9   8       62.20       78.03      8.96 o 
   0  -9   8       17.22       11.47      3.88 o 
   1  -9   8        2.03        6.51      3.65 o 
   2  -9   8       23.00       19.78      4.58 o 
   3  -9   8        4.54        4.24      4.93 o 
   4  -9   8        4.06        3.10      5.01 o 
   5  -9   8      699.27      679.10     20.77 o 
   6  -9   8      382.75      369.03     16.26 o 
   7  -9   8        3.14       -8.25      9.50 o 
   8  -9   8      121.67      112.48     12.44 o 
   9  -9   8       21.53       17.10      8.74 o 
  10  -9   8        1.23        0.79      7.45 o 
  11  -9   8       53.53       56.73     18.44 o 
  12  -9   8        2.46       -2.56      9.13 o 
  13  -9   8       15.28       14.87     10.05 o 
 -12  -8   8        8.50       22.53     13.04 o 
 -11  -8   8       11.77        6.16     11.29 o 
 -10  -8   8       39.46       18.55     12.74 o 
  -9  -8   8       74.36       89.42     18.33 o 
  -8  -8   8       35.86       30.95     12.01 o 
  -7  -8   8      254.81      257.09     21.49 o 
  -6  -8   8       13.13       11.98      9.02 o 
  -5  -8   8       55.76       53.39      8.18 o 
  -4  -8   8      170.52      179.66      7.14 o 
  -3  -8   8      105.76      108.62      6.04 o 
  -2  -8   8       19.89       24.61      3.93 o 
  -1  -8   8        6.37       10.24      4.33 o 
   0  -8   8      116.95      106.83      6.30 o 
   1  -8   8        2.10        0.82      2.89 o 
   2  -8   8        3.87        7.57      3.59 o 
   3  -8   8       39.96       36.08      5.40 o 
   4  -8   8     1167.39     1170.12     23.57 o 
   5  -8   8        1.56        0.61      4.92 o 
   6  -8   8      341.96      331.20     15.84 o 
   7  -8   8      106.83      105.64     11.04 o 
   8  -8   8     1093.96     1116.33     29.57 o 
   9  -8   8       28.29       30.34      7.22 o 
  10  -8   8      133.50      128.48     12.60 o 
  11  -8   8       22.87       12.69      9.01 o 
  12  -8   8       18.81       16.28      9.48 o 
  13  -8   8       38.44       25.85     10.85 o 
 -13  -7   8        0.14       -2.37     17.59 o 
 -12  -7   8        8.98        9.17     13.12 o 
 -11  -7   8       13.50       -7.26     13.10 o 
 -10  -7   8       22.81       22.77     13.64 o 
  -9  -7   8      307.16      285.52     27.92 o 
  -8  -7   8       71.43       50.41     15.31 o 
  -7  -7   8        0.00        2.24     10.14 o 
  -6  -7   8       40.84       35.04      7.42 o 
  -5  -7   8        5.25        4.23      4.36 o 
  -4  -7   8     1029.10      998.70     15.72 o 
  -3  -7   8      135.85      136.70      6.80 o 
  -2  -7   8      324.10      320.18     13.94 o 
  -1  -7   8        4.82        7.17      3.97 o 
   0  -7   8      276.68      290.70     10.32 o 
   1  -7   8       25.30       34.22      4.28 o 
   2  -7   8       59.32       57.68      4.71 o 
   3  -7   8      172.33      187.15      7.92 o 
   4  -7   8      563.37      547.98     13.51 o 
   5  -7   8        1.64       -0.79      5.98 o 
   6  -7   8      250.88      233.25     13.65 o 
   7  -7   8      935.12      926.22     22.38 o 
   8  -7   8       59.21       62.11      9.19 o 
   9  -7   8      235.44      216.29     13.01 o 
  10  -7   8      293.86      276.87     15.21 o 
  11  -7   8        0.09        8.66      8.27 o 
  12  -7   8      280.20      331.32     27.30 o 
  13  -7   8       21.70       24.36     11.16 o 
  14  -7   8        2.03        0.96      9.52 o 
 -13  -6   8        1.13       -0.24     14.33 o 
 -12  -6   8       35.61       33.07     14.58 o 
 -11  -6   8       42.08       13.89     16.55 o 
 -10  -6   8      101.64      139.25     22.03 o 
  -9  -6   8      170.64      176.83     22.80 o 
  -8  -6   8      181.38      187.89     21.44 o 
  -7  -6   8       15.64       17.99     11.17 o 
  -6  -6   8        5.19        3.93      8.47 o 
  -5  -6   8      224.40      231.87     13.97 o 
  -4  -6   8       92.20       96.65      5.15 o 
  -3  -6   8      351.10      358.26      9.16 o 
  -2  -6   8      149.55      165.53      6.89 o 
  -1  -6   8      353.32      385.05     11.15 o 
   0  -6   8      404.83      448.27     11.02 o 
   1  -6   8      144.01      161.38      7.24 o 
   2  -6   8      198.09      229.52      8.40 o 
   3  -6   8      873.99      798.90     26.49 o 
   4  -6   8       93.20       94.70      6.44 o 
   5  -6   8        5.07       12.33      4.32 o 
   6  -6   8     1634.48     1643.90     24.97 o 
   7  -6   8      536.89      538.14     15.76 o 
   8  -6   8      169.58      190.76      8.12 o 
   9  -6   8      110.55      115.91      9.35 o 
  10  -6   8        1.31       -0.10      5.86 o 
  11  -6   8       13.62       16.91      6.84 o 
  12  -6   8      107.39      109.43     13.10 o 
  13  -6   8       29.62       29.39      8.59 o 
  14  -6   8      392.67      500.94     41.45 o 
 -13  -5   8       46.56       58.82     16.59 o 
 -12  -5   8       12.55       22.39     13.98 o 
 -11  -5   8        0.03        2.87     15.50 o 
 -10  -5   8       44.34       53.33     18.26 o 
  -9  -5   8        0.00      -10.88     10.88 o 
  -8  -5   8       11.38       -6.01     10.36 o 
  -7  -5   8       26.10       28.65     12.05 o 
  -6  -5   8       30.48       41.39      6.65 o 
  -5  -5   8       20.74       18.63      5.74 o 
  -4  -5   8      112.14      114.85     14.94 o 
  -3  -5   8       19.45        8.34      7.56 o 
  -2  -5   8        0.02        3.03      2.66 o 
  -1  -5   8      308.68      319.04      9.05 o 
   0  -5   8      118.55      149.84      7.39 o 
   1  -5   8      367.53      364.13      8.93 o 
   2  -5   8        7.27        6.04      3.14 o 
   3  -5   8       44.55       44.82      4.55 o 
   4  -5   8      208.54      199.08      7.39 o 
   5  -5   8       13.11        9.78      3.61 o 
   6  -5   8      684.87      688.76     10.51 o 
   7  -5   8      388.41      394.03      9.20 o 
   8  -5   8       64.36       60.86      6.90 o 
   9  -5   8       29.22       21.78      5.61 o 
  10  -5   8        9.77        8.12      6.49 o 
  11  -5   8        0.02       -1.75      6.79 o 
  12  -5   8       35.41       45.27      8.88 o 
  13  -5   8       38.26       27.20     10.53 o 
  14  -5   8      289.99      314.90     39.09 o 
 -13  -4   8      111.47      124.84     20.02 o 
 -12  -4   8       11.52       32.33     13.78 o 
 -11  -4   8       54.68       12.51     19.87 o 
 -10  -4   8       38.63       56.15     19.66 o 
  -9  -4   8      170.57      176.69     25.23 o 
  -8  -4   8       19.79        5.07     12.87 o 
  -7  -4   8      323.43      370.28     26.87 o 
  -6  -4   8       64.82       72.62      9.71 o 
  -5  -4   8       21.03       24.00      6.22 o 
  -4  -4   8        6.01        1.23      7.89 o 
  -3  -4   8      449.27      469.80     11.06 o 
  -2  -4   8      142.12      166.16     12.93 o 
  -1  -4   8        8.63       15.26      4.18 o 
   0  -4   8       41.96       64.14      5.42 o 
   1  -4   8        9.24        5.94      2.75 o 
   2  -4   8      153.91      167.08      6.29 o 
   3  -4   8      265.51      295.21      7.76 o 
   4  -4   8      752.26      763.70     13.61 o 
   5  -4   8      556.44      575.94     13.44 o 
   6  -4   8       53.00       55.91      4.63 o 
   7  -4   8       19.57        9.36      3.70 o 
   8  -4   8        0.13        5.82      4.20 o 
   9  -4   8       10.91       20.73      6.53 o 
  10  -4   8       95.40       96.90      9.92 o 
  11  -4   8        6.27        0.13      6.99 o 
  12  -4   8       28.04       35.05      8.95 o 
  13  -4   8        4.12        8.27      8.29 o 
 -14  -3   8        0.02       -2.51     16.04 o 
 -13  -3   8       46.84       42.36     15.43 o 
 -12  -3   8       25.00       21.75     11.63 o 
 -11  -3   8        1.50       19.31     18.24 o 
 -10  -3   8       63.74       67.43     21.48 o 
  -9  -3   8       84.89       78.64     20.01 o 
  -8  -3   8      256.54      264.15     27.71 o 
  -7  -3   8       19.34       39.83     15.20 o 
  -6  -3   8      239.63      234.50     12.14 o 
  -5  -3   8       96.99      114.65     12.70 o 
  -4  -3   8        1.29       -0.14      9.68 o 
  -3  -3   8      103.04      117.66      7.10 o 
  -2  -3   8      220.95      221.02      8.58 o 
  -1  -3   8      468.63      480.86     12.71 o 
   0  -3   8      199.24      201.44      8.16 o 
   1  -3   8      395.46      399.43      9.02 o 
   2  -3   8        0.73        0.72      3.18 o 
   3  -3   8        5.68        4.34      2.85 o 
   4  -3   8      229.55      214.93      6.42 o 
   5  -3   8       58.90       68.17      4.75 o 
   6  -3   8        8.95        8.45      4.34 o 
   7  -3   8       19.39       23.47      4.52 o 
   8  -3   8        5.54        1.69      4.58 o 
   9  -3   8       48.90       58.95      7.25 o 
  10  -3   8      146.52      134.08     11.03 o 
  11  -3   8        5.14       18.20      7.75 o 
  12  -3   8      172.60      200.59     16.35 o 
  13  -3   8      255.07      254.33     30.26 o 
 -14  -2   8       16.03       27.28     15.75 o 
 -13  -2   8       17.48       27.68     15.21 o 
 -12  -2   8        3.10        0.20     15.14 o 
 -11  -2   8        6.30      -13.45     14.77 o 
 -10  -2   8      203.37      255.96     32.29 o 
  -9  -2   8       90.83       96.10     21.56 o 
  -8  -2   8       48.76       43.15     18.30 o 
  -7  -2   8      385.12      359.84     28.26 o 
  -6  -2   8       59.85       80.76     10.54 o 
  -5  -2   8       72.15       76.74      8.71 o 
  -4  -2   8       53.76       56.01      6.33 o 
  -3  -2   8        2.23        2.25      3.58 o 
  -2  -2   8       17.98       30.72      4.28 o 
  -1  -2   8       28.58       36.09      4.53 o 
   0  -2   8        7.06        8.76      3.67 o 
   1  -2   8       81.66       84.88      4.32 o 
   2  -2   8      103.40      103.95      5.08 o 
   3  -2   8       24.61       32.18      3.93 o 
   4  -2   8      187.59      186.86      7.08 o 
   5  -2   8       25.06       22.70      4.16 o 
   6  -2   8       40.04       37.52      4.42 o 
   7  -2   8        0.07       -2.07      3.77 o 
   8  -2   8      379.89      366.86     12.48 o 
   9  -2   8       78.96      111.60     10.14 o 
  10  -2   8       12.77        9.40      6.95 o 
  11  -2   8        5.45        2.13      7.49 o 
  12  -2   8       82.57       64.10     12.72 o 
  13  -2   8      113.54      154.95     13.24 o 
 -14  -1   8       12.50       40.89     15.59 o 
 -13  -1   8       12.83       15.69      8.01 o 
 -12  -1   8       36.56       46.27     14.14 o 
 -11  -1   8        9.28      -10.69     10.69 o 
 -10  -1   8       24.18       40.02     18.58 o 
  -9  -1   8      134.25      144.94     25.07 o 
  -8  -1   8      107.04       78.40     19.46 o 
  -7  -1   8       12.34        9.69      6.38 o 
  -6  -1   8      127.89      136.64     10.30 o 
  -5  -1   8       59.56       49.21      7.33 o 
  -4  -1   8      204.60      187.54     10.02 o 
  -3  -1   8      463.97      485.02     10.93 o 
  -2  -1   8      343.90      346.12      9.81 o 
  -1  -1   8     1171.97     1122.73     15.07 o 
   0  -1   8      118.35      120.44      5.90 o 
   1  -1   8        0.10        1.23      3.33 o 
   2  -1   8      690.66      680.74     11.20 o 
   3  -1   8        8.43       13.41      3.59 o 
   4  -1   8      317.75      321.13     10.05 o 
   5  -1   8      415.64      411.76      9.56 o 
   6  -1   8        2.91       -2.52      4.64 o 
   7  -1   8      196.58      163.01     15.19 o 
   8  -1   8        6.23        9.32      5.13 o 
   9  -1   8       15.68       17.77      6.99 o 
  10  -1   8       39.66       36.26      8.09 o 
  11  -1   8      428.79      454.10     20.72 o 
  12  -1   8       15.33       31.59      9.03 o 
  13  -1   8        0.39       -8.08      8.08 o 
 -14   0   8      135.89      138.33     30.41 o 
 -13   0   8       17.18       37.42     15.47 o 
 -12   0   8      114.05      132.92     19.92 o 
 -11   0   8       16.83       -6.39      8.78 o 
 -10   0   8       96.81      110.29     14.74 o 
  -9   0   8       61.92       77.10     12.88 o 
  -8   0   8       63.54       42.10     10.98 o 
  -7   0   8        1.74        8.83      6.27 o 
  -6   0   8       39.56       48.40      8.26 o 
  -5   0   8       55.17       56.08      7.59 o 
  -4   0   8      286.15      285.25     12.59 o 
  -3   0   8       54.35       53.19      4.71 o 
  -2   0   8       71.49       66.71      5.16 o 
  -1   0   8      394.87      388.51      9.49 o 
   0   0   8     1125.69     1102.96     16.11 o 
   1   0   8        2.78        2.15      3.84 o 
   2   0   8       66.32       62.20      6.13 o 
   3   0   8        0.05        1.15      3.71 o 
   4   0   8      125.43      120.57      6.18 o 
   5   0   8        7.45        1.53      4.24 o 
   6   0   8       14.47       14.57      6.38 o 
   7   0   8        6.92       10.84      5.33 o 
   8   0   8        1.36        2.16      5.51 o 
   9   0   8        9.78        4.94      6.76 o 
  10   0   8        5.06       -4.17      7.51 o 
  11   0   8       24.72       25.57      8.55 o 
  12   0   8       35.08       29.28      9.90 o 
 -14   1   8      272.38      270.37     24.60 o 
 -13   1   8        9.67       26.00     13.58 o 
 -12   1   8      117.98      128.11     16.63 o 
 -11   1   8       32.06       28.60      9.98 o 
 -10   1   8       83.31       78.75     20.78 o 
  -9   1   8       55.44       54.73     15.78 o 
  -8   1   8       34.54       31.20      8.18 o 
  -7   1   8        5.78       -1.03      4.47 o 
  -6   1   8      210.51      201.00     13.69 o 
  -5   1   8     1531.85     1504.49     28.50 o 
  -4   1   8      813.74      799.42     15.53 o 
  -3   1   8      432.20      440.84     10.33 o 
  -2   1   8        1.87        4.84      4.18 o 
  -1   1   8        1.56       -4.00      4.00 o 
   0   1   8      130.69      152.07      8.50 o 
   1   1   8       83.30       79.93      5.54 o 
   2   1   8      532.14      532.99     13.81 o 
   3   1   8       37.18       26.94      4.31 o 
   4   1   8      294.32      286.72      9.25 o 
   5   1   8        1.82        0.83      6.92 o 
   6   1   8        1.24        3.98      5.21 o 
   7   1   8      262.17      254.10     11.37 o 
   8   1   8      217.92      222.11     15.27 o 
   9   1   8        0.65       -4.56      8.99 o 
  10   1   8       22.01       28.51      8.39 o 
  11   1   8       28.41       25.82     11.22 o 
  12   1   8       60.13       40.18     12.21 o 
 -13   2   8       49.69       72.92     16.85 o 
 -12   2   8       29.63       18.07     13.34 o 
 -11   2   8      100.94      125.72     14.93 o 
 -10   2   8       39.41       50.55     13.34 o 
  -9   2   8        4.68        2.98     10.67 o 
  -8   2   8      212.94      228.72     14.15 o 
  -7   2   8      336.69      338.94     16.54 o 
  -6   2   8       34.47       27.27      6.58 o 
  -5   2   8      363.83      321.00     11.29 o 
  -4   2   8      490.94      494.84     12.27 o 
  -3   2   8     2960.71     2938.84     32.41 o 
  -2   2   8      382.18      372.90     14.02 o 
  -1   2   8        2.43       10.65      4.73 o 
   0   2   8      165.35      174.02      9.21 o 
   1   2   8      118.01      134.22      7.63 o 
   2   2   8        9.69        8.37      4.40 o 
   3   2   8       17.29       24.61      4.75 o 
   4   2   8      290.72      272.99     10.74 o 
   5   2   8       25.41       30.63      6.14 o 
   6   2   8       46.31       47.74      6.57 o 
   7   2   8       32.75       32.05      9.99 o 
   8   2   8       28.68       41.78     15.66 o 
   9   2   8       66.20       85.31     11.10 o 
  10   2   8        3.91       -0.68      8.58 o 
  11   2   8        4.03       -0.59     13.64 o 
 -13   3   8       12.15       25.13     14.22 o 
 -12   3   8       90.52      117.66     19.33 o 
 -11   3   8        0.03        7.45     27.89 o 
 -10   3   8        7.45        0.45      8.54 o 
  -9   3   8        1.81       -0.66      8.82 o 
  -8   3   8      119.50      127.07     12.36 o 
  -7   3   8      392.45      377.24     21.50 o 
  -6   3   8       91.80       96.55      8.82 o 
  -5   3   8     1577.47     1523.91     26.93 o 
  -4   3   8       15.63       11.47      6.51 o 
  -3   3   8       62.80       53.76      5.81 o 
  -2   3   8       38.43       40.33      5.98 o 
  -1   3   8      731.87      720.85     16.55 o 
   0   3   8       58.87       78.41      6.64 o 
   1   3   8       16.64       30.82      5.48 o 
   2   3   8        0.12       -5.79      5.79 o 
   3   3   8      331.83      338.31     13.18 o 
   4   3   8      131.18      144.20     10.23 o 
   5   3   8      103.86      100.50     10.06 o 
   6   3   8       23.70       25.39      7.22 o 
   7   3   8      109.50       99.34     11.38 o 
   8   3   8       34.81       30.97      9.39 o 
   9   3   8      126.02      135.85     12.49 o 
  10   3   8       63.64       67.68     17.17 o 
  11   3   8       37.07       43.80     14.44 o 
 -13   4   8        2.38        2.09     13.48 o 
 -12   4   8        0.61       11.10     29.39 o 
 -11   4   8       73.69       84.24     10.52 o 
 -10   4   8      109.96      108.60     15.73 o 
  -9   4   8      261.01      297.44     21.62 o 
  -8   4   8       64.56       99.46     12.60 o 
  -7   4   8       74.48       64.95      9.54 o 
  -6   4   8      259.83      242.10     18.36 o 
  -5   4   8      101.29       84.71      9.61 o 
  -4   4   8       37.22       32.93      9.13 o 
  -3   4   8       11.38       20.83      6.02 o 
  -2   4   8      332.81      324.38     12.78 o 
  -1   4   8      384.27      350.71     11.58 o 
   0   4   8       72.63       76.82      7.24 o 
   1   4   8       93.67       91.99      8.92 o 
   2   4   8       52.68       67.21      7.91 o 
   3   4   8      148.83      128.86      9.91 o 
   4   4   8        6.08       19.25      7.05 o 
   5   4   8       50.31       71.24      9.09 o 
   6   4   8       16.55       25.94      9.38 o 
   7   4   8        2.35       -2.94     11.08 o 
   8   4   8       12.96       18.37      8.36 o 
   9   4   8        7.13        4.70     12.69 o 
  10   4   8       90.52       85.18     16.71 o 
 -12   5   8        8.13        4.81      8.87 o 
 -11   5   8        0.33      -10.08     10.85 o 
 -10   5   8       36.58       32.61     16.42 o 
  -9   5   8        1.26       11.63      8.05 o 
  -8   5   8        1.25        7.74      7.64 o 
  -7   5   8      491.95      480.63     22.97 o 
  -6   5   8      299.09      254.60     14.55 o 
  -5   5   8       18.83       29.22      8.45 o 
  -4   5   8        0.42        6.89      6.89 o 
  -3   5   8        2.78        6.53      5.55 o 
  -2   5   8       90.17       98.51      7.99 o 
  -1   5   8       40.87       50.41      7.71 o 
   0   5   8      586.02      552.59     25.53 o 
   1   5   8      179.54      175.52     11.24 o 
   2   5   8        3.47        0.51      6.48 o 
   3   5   8       24.48       26.46      7.28 o 
   4   5   8        0.18        6.75      6.59 o 
   5   5   8       19.73       22.03      8.88 o 
   6   5   8       82.47      105.64      9.26 o 
   7   5   8      102.40       86.75     33.90 o 
   8   5   8      111.16       90.39     16.76 o 
   9   5   8       16.14       28.60     14.12 o 
 -12   6   8       67.59       48.39     11.83 o 
 -11   6   8        0.35        5.82     16.23 o 
 -10   6   8       25.15       24.00     14.85 o 
  -9   6   8      120.22      112.73     14.23 o 
  -8   6   8       20.63       42.28      9.08 o 
  -7   6   8        6.37       18.88      8.30 o 
  -6   6   8        2.91        3.86      9.10 o 
  -5   6   8       50.49       69.33     10.15 o 
  -4   6   8       19.12       18.83      7.30 o 
  -3   6   8      227.44      196.15     14.39 o 
  -2   6   8       47.55       39.01      7.73 o 
  -1   6   8       24.18       26.46      7.42 o 
   0   6   8       44.50       43.28      8.43 o 
   1   6   8      108.54      122.92     10.27 o 
   2   6   8       22.54       26.48      7.57 o 
   3   6   8       76.61       75.33      8.90 o 
   4   6   8      220.77      230.93     11.95 o 
   5   6   8       28.56       53.37     11.16 o 
   6   6   8       26.56       39.53     14.81 o 
   7   6   8       25.09       32.86     14.49 o 
   8   6   8       57.46       45.02     15.55 o 
 -11   7   8       25.89       37.00     19.70 o 
 -10   7   8        5.02       10.22     12.08 o 
  -9   7   8      356.03      238.87     82.85 o 
  -8   7   8        5.04        2.64     10.28 o 
  -7   7   8       34.55       29.36     10.04 o 
  -6   7   8       12.24        6.77      7.69 o 
  -5   7   8        8.29        3.76     11.60 o 
  -4   7   8        4.46        7.08      7.90 o 
  -3   7   8        4.04       -3.01      7.57 o 
  -2   7   8       41.89       54.90      8.69 o 
  -1   7   8        0.15        4.58      6.84 o 
   0   7   8       28.07       32.93      8.95 o 
   1   7   8      148.46      172.92     20.81 o 
   2   7   8       43.09       54.84     10.11 o 
   3   7   8        1.23      -10.84     10.84 o 
   4   7   8        0.02       16.03     12.88 o 
   5   7   8       27.55       42.28     14.59 o 
   6   7   8        0.48       -6.65     12.35 o 
   7   7   8      187.08      242.99     30.43 o 
 -10   8   8        0.16       -9.69     13.14 o 
  -9   8   8       68.48       67.73     19.05 o 
  -8   8   8       82.21       79.10     20.65 o 
  -7   8   8        2.63        3.09      9.75 o 
  -6   8   8        0.60        7.14     10.10 o 
  -5   8   8       15.83       40.53     11.16 o 
  -4   8   8        0.61        2.80     14.32 o 
  -3   8   8        0.08        8.01     17.06 o 
  -2   8   8       63.76       67.66     10.21 o 
  -1   8   8        0.00        1.09     10.45 o 
   0   8   8       16.40        8.91      7.75 o 
   1   8   8       38.71        4.02     22.81 o 
   2   8   8      263.95      276.27     23.39 o 
   3   8   8        7.55       33.01     14.12 o 
   4   8   8       17.07       -0.77     16.96 o 
   5   8   8       18.39       18.88     13.93 o 
   6   8   8       15.51       33.63     15.22 o 
  -9   9   8        5.11       -0.71     10.40 o 
  -8   9   8       54.21       40.14     12.23 o 
  -7   9   8       13.06       10.48     10.94 o 
  -6   9   8        0.13       -9.57      9.57 o 
  -5   9   8       11.25       33.23     11.02 o 
  -4   9   8        5.35       28.05     10.15 o 
  -3   9   8       17.20       29.30      8.67 o 
  -2   9   8        5.61       -0.16     12.14 o 
  -1   9   8        2.15       11.30     12.90 o 
   0   9   8      396.99      387.46     44.90 o 
   1   9   8       85.50       47.02     22.16 o 
   2   9   8       10.68       14.79     14.40 o 
   3   9   8       24.34       34.44     14.62 o 
   4   9   8        6.05        2.16     13.92 o 
  -7  10   8        0.21      -16.27     16.27 o 
  -6  10   8        5.20        5.75     18.05 o 
  -5  10   8       31.05       46.90     19.39 o 
  -4  10   8       44.39       72.57     21.17 o 
  -3  10   8       46.92       24.05     13.84 o 
  -2  10   8       24.84       12.46     13.79 o 
  -1  10   8      152.28      177.30     22.57 o 
   0  10   8        0.95       12.73     14.22 o 
   1  10   8        3.24       17.63     14.41 o 
   2  10   8      128.92      120.90     19.25 o 
  -3  11   8       18.23       12.67     27.55 o 
  -2  11   8      286.08      286.08     25.45 o 
  -1 -18   9        2.91       11.95     21.18 o 
   0 -18   9        3.09       13.83     13.09 o 
   1 -18   9        9.63        2.24     12.28 o 
   2 -18   9       25.05       30.98     14.50 o 
   3 -18   9      100.38       95.34     19.01 o 
   4 -18   9       73.01      108.44     31.61 o 
   5 -18   9        0.03      -14.29     14.29 o 
  -3 -17   9       14.34       27.45     14.44 o 
  -2 -17   9      131.93      180.82     52.99 o 
  -1 -17   9       11.58       -4.40     12.01 o 
   0 -17   9        7.05      -10.67     10.67 o 
   1 -17   9       36.90       22.55     13.41 o 
   2 -17   9        4.16      -10.39     11.22 o 
   3 -17   9        8.13       -7.16     13.73 o 
   4 -17   9      133.16      147.97     27.52 o 
   5 -17   9      103.11      173.50     30.41 o 
   6 -17   9        0.74       -9.26     14.01 o 
   7 -17   9       41.70       54.68     22.83 o 
  -4 -16   9       52.70       44.82     14.21 o 
  -3 -16   9       13.54        9.06     21.02 o 
  -2 -16   9       30.13       26.02     42.19 o 
  -1 -16   9       69.53       59.13     20.02 o 
   0 -16   9       48.88       50.81     13.95 o 
   1 -16   9        6.07        9.22     11.14 o 
   2 -16   9      443.53      487.18     37.80 o 
   3 -16   9       94.48       68.87     21.26 o 
   4 -16   9        0.01      -11.77     13.81 o 
   5 -16   9       53.71       41.81     19.10 o 
   6 -16   9        1.03       -6.25     14.95 o 
   7 -16   9       96.70       85.10     23.39 o 
   8 -16   9       69.81       72.95     22.87 o 
   9 -16   9        1.42       -3.07     14.86 o 
  -4 -15   9       35.92       58.76     16.19 o 
  -3 -15   9      185.84      265.82     22.68 o 
  -2 -15   9      103.86      138.67     17.88 o 
  -1 -15   9        8.00        5.87     10.07 o 
   0 -15   9       24.01       22.33     10.93 o 
   1 -15   9      230.15      220.41     28.70 o 
   2 -15   9      241.84      288.46     34.62 o 
   3 -15   9      213.21      253.03     32.13 o 
   4 -15   9      116.73      126.33     23.95 o 
   5 -15   9      108.99      111.77     23.56 o 
   6 -15   9        2.84       -2.11     13.09 o 
   7 -15   9        2.65       13.30     11.08 o 
   8 -15   9       38.25       36.72     20.37 o 
   9 -15   9        0.13       -3.97     11.03 o 
  10 -15   9       16.60       10.46     12.16 o 
  -8 -14   9      193.05      277.71     22.56 o 
  -4 -14   9        2.30       -8.52      8.52 o 
  -3 -14   9        2.12        6.90     10.73 o 
  -2 -14   9       24.90       17.13     10.97 o 
  -1 -14   9       54.83       68.98     13.65 o 
   0 -14   9       44.69       28.02     13.71 o 
   1 -14   9      425.49      419.35     31.97 o 
   2 -14   9       83.61       73.90     13.23 o 
   3 -14   9       73.26       59.54     13.08 o 
   4 -14   9        1.67       -4.27      8.93 o 
   5 -14   9       11.85        9.32      9.66 o 
   6 -14   9       16.92       14.89     10.21 o 
   7 -14   9        8.88        2.75      9.86 o 
   8 -14   9       11.39        8.95     10.46 o 
   9 -14   9       28.56       10.33     11.89 o 
  10 -14   9        0.23       14.25     12.29 o 
  11 -14   9      127.90      139.91     20.06 o 
  -9 -13   9      236.61      281.09     25.15 o 
  -8 -13   9        6.06        8.81     12.26 o 
  -7 -13   9       37.63       32.31     12.11 o 
  -6 -13   9        3.00        3.05      9.04 o 
  -4 -13   9        0.00       -5.39      8.51 o 
  -3 -13   9       19.71       34.19      8.77 o 
  -2 -13   9      119.89      102.49     12.01 o 
  -1 -13   9       50.74       44.57      9.02 o 
   0 -13   9      155.20      166.17     24.58 o 
   1 -13   9      476.97      461.45     28.77 o 
   2 -13   9      280.56      303.41     55.59 o 
   3 -13   9       30.91       40.04     20.10 o 
   4 -13   9        1.29        1.05      7.87 o 
   5 -13   9       24.61       23.70     10.50 o 
   6 -13   9        0.43       -0.42      9.37 o 
   7 -13   9       32.16       39.81     11.82 o 
   8 -13   9       15.11       -6.09     12.01 o 
   9 -13   9       50.24       51.56     13.87 o 
  10 -13   9      212.11      198.53     22.86 o 
  11 -13   9       23.16       34.01     14.21 o 
 -10 -12   9        3.77       -0.17     14.18 o 
  -9 -12   9        1.05        0.34     13.02 o 
  -8 -12   9       18.63       22.38     12.57 o 
  -7 -12   9       14.96       20.09     10.84 o 
  -6 -12   9       40.97       68.87     11.66 o 
  -5 -12   9        0.01        0.19      8.08 o 
  -4 -12   9        0.37       13.22      7.47 o 
  -3 -12   9      366.09      345.27     15.77 o 
  -2 -12   9      420.10      410.52     19.31 o 
  -1 -12   9      457.50      462.94     22.58 o 
   0 -12   9       80.62       77.25     19.03 o 
   1 -12   9      249.29      250.36     48.66 o 
   2 -12   9      162.32      136.94     15.23 o 
   3 -12   9        2.21        3.85      7.80 o 
   4 -12   9       11.78       11.47     17.65 o 
   5 -12   9       36.68       32.24     12.60 o 
   6 -12   9      215.90      186.89     18.67 o 
   7 -12   9        5.26       16.30     10.07 o 
   8 -12   9       17.46       10.64     13.06 o 
   9 -12   9       75.86       77.77     14.75 o 
  10 -12   9       19.65       12.80     11.33 o 
  11 -12   9       86.83       59.81     15.70 o 
  12 -12   9        1.46        8.11     14.02 o 
 -10 -11   9        3.22        8.54     13.79 o 
  -9 -11   9        0.18        3.24     12.54 o 
  -8 -11   9        7.18       -2.85     10.89 o 
  -7 -11   9       63.22       58.42     13.44 o 
  -6 -11   9        4.37       -7.87      7.87 o 
  -5 -11   9        1.28        2.52      6.76 o 
  -4 -11   9      129.70      131.05     11.83 o 
  -3 -11   9      197.37      203.09     13.65 o 
  -2 -11   9      188.77      201.39     16.79 o 
  -1 -11   9      342.62      348.68     20.73 o 
   0 -11   9       19.77       24.71      5.25 o 
   1 -11   9       21.50       24.94      5.23 o 
   2 -11   9      411.54      389.52     16.88 o 
   3 -11   9        8.94       12.02      6.72 o 
   4 -11   9      330.25      319.55     15.94 o 
   5 -11   9      263.77      263.46     16.96 o 
   6 -11   9       45.01       43.57     11.60 o 
   7 -11   9        2.12       -1.03      7.14 o 
   8 -11   9      140.58      180.84     35.99 o 
   9 -11   9        7.22        3.88     10.18 o 
  10 -11   9        6.65        2.31     10.52 o 
  11 -11   9      263.62      269.87     25.23 o 
  12 -11   9        1.26       11.38     12.56 o 
 -11 -10   9        2.68        7.90     15.83 o 
 -10 -10   9       10.41        6.90     13.34 o 
  -9 -10   9       72.46       79.44     17.95 o 
  -8 -10   9       33.83       26.60     13.01 o 
  -7 -10   9        2.75       -8.83      8.83 o 
  -6 -10   9        0.95       20.73     10.13 o 
  -5 -10   9      904.13      913.60     38.18 o 
  -4 -10   9       48.69       40.20      5.62 o 
  -3 -10   9        2.68        5.67      4.91 o 
  -2 -10   9      599.58      621.91     24.60 o 
  -1 -10   9     1360.95     1311.05     36.07 o 
   0 -10   9       24.43       24.45      4.94 o 
   1 -10   9        9.71        7.66      5.96 o 
   2 -10   9       64.45       65.19      7.76 o 
   3 -10   9       11.09       15.95      6.22 o 
   4 -10   9      142.99      133.13     12.16 o 
   5 -10   9      135.87      141.38     12.74 o 
   6 -10   9       46.71       54.88      9.53 o 
   7 -10   9       16.96       30.85      8.60 o 
   8 -10   9        1.88        9.47      7.42 o 
   9 -10   9       77.72       95.65     12.80 o 
  10 -10   9       24.71       25.80     12.10 o 
  11 -10   9       19.88       13.38     12.90 o 
  12 -10   9      230.33      195.87     32.17 o 
  13 -10   9       11.27       10.52     10.42 o 
 -11  -9   9        0.10       -3.03     12.05 o 
 -10  -9   9       22.30       24.45     15.88 o 
  -9  -9   9       22.15       19.02     12.77 o 
  -8  -9   9       68.44       73.71     16.11 o 
  -7  -9   9      401.22      432.92     26.64 o 
  -6  -9   9      289.63      291.51     17.32 o 
  -5  -9   9       43.68       36.08      8.62 o 
  -4  -9   9      425.12      446.00     14.12 o 
  -3  -9   9      380.63      379.71     10.80 o 
  -2  -9   9      156.06      176.76      8.49 o 
  -1  -9   9        6.60       -6.16      6.16 o 
   0  -9   9       65.09       72.81      6.55 o 
   1  -9   9       62.05       90.74     10.26 o 
   2  -9   9      199.09      192.99     11.36 o 
   3  -9   9      352.64      313.64     14.72 o 
   4  -9   9        0.52       11.69      6.32 o 
   5  -9   9       49.31       49.12     12.52 o 
   6  -9   9      180.23      162.16     13.59 o 
   7  -9   9       65.22       73.97     10.53 o 
   8  -9   9       30.03       37.91      9.07 o 
   9  -9   9       11.92       -4.26      9.77 o 
  10  -9   9        9.74        7.95      7.06 o 
  11  -9   9        0.74       -6.64      6.64 o 
  12  -9   9        1.35        6.50      9.60 o 
  13  -9   9       76.51       48.64     16.68 o 
 -12  -8   9        4.14       30.80     12.57 o 
 -11  -8   9        6.82        7.69     13.55 o 
 -10  -8   9       11.62        8.02     11.93 o 
  -9  -8   9        3.64       13.77     13.51 o 
  -8  -8   9       13.44       10.21     12.38 o 
  -7  -8   9      674.02      637.13     31.26 o 
  -6  -8   9      330.13      329.35     23.11 o 
  -5  -8   9      121.63      130.84     12.77 o 
  -4  -8   9       44.96       55.93      6.37 o 
  -3  -8   9      345.36      340.85     16.71 o 
  -2  -8   9      217.21      195.34      7.87 o 
  -1  -8   9      463.24      461.80     13.44 o 
   0  -8   9       28.48       31.45      4.66 o 
   1  -8   9       10.57        8.50      5.31 o 
   2  -8   9       39.51       27.51      5.69 o 
   3  -8   9      342.26      347.89     17.77 o 
   4  -8   9      192.53      181.39     11.20 o 
   5  -8   9     1097.78     1070.82     27.22 o 
   6  -8   9      430.66      395.01     29.88 o 
   7  -8   9      103.31      109.68     14.57 o 
   8  -8   9       79.93       40.00      9.01 o 
   9  -8   9       31.12       37.45      8.03 o 
  10  -8   9       13.07        3.14      6.95 o 
  11  -8   9       15.74        2.11      8.74 o 
  12  -8   9       31.39       34.17     11.04 o 
  13  -8   9       22.80       31.64     11.52 o 
 -12  -7   9       14.66       11.86     16.60 o 
 -11  -7   9        0.12       13.65     14.06 o 
 -10  -7   9       44.42       71.39     16.45 o 
  -9  -7   9        8.72       16.05     11.62 o 
  -8  -7   9      235.53      227.73     24.03 o 
  -7  -7   9      507.38      465.47     27.76 o 
  -6  -7   9       15.02        6.56      9.31 o 
  -5  -7   9       48.61       57.67      7.64 o 
  -4  -7   9        0.11        1.57      4.34 o 
  -3  -7   9       45.71       53.75      5.19 o 
  -2  -7   9        0.66        0.88      3.43 o 
  -1  -7   9      155.12      181.41     10.98 o 
   0  -7   9       64.98       59.81      6.78 o 
   1  -7   9        2.40       -0.34      3.59 o 
   2  -7   9      427.44      437.68     13.35 o 
   3  -7   9      197.97      221.42     12.51 o 
   4  -7   9       19.04       20.29      9.82 o 
   5  -7   9        0.68        1.39      5.82 o 
   6  -7   9      179.85      189.10     13.92 o 
   7  -7   9       35.44       45.06      7.36 o 
   8  -7   9      496.45      499.41     16.48 o 
   9  -7   9      245.61      243.99     14.53 o 
  10  -7   9        0.62       -4.04      8.21 o 
  11  -7   9      134.03      145.61     16.70 o 
  12  -7   9       21.55       25.53     10.10 o 
  13  -7   9       64.84       67.23     17.15 o 
 -13  -6   9       27.20       41.51     16.33 o 
 -12  -6   9        5.23       21.89     14.83 o 
 -11  -6   9        6.47       23.81     18.42 o 
 -10  -6   9       23.41       22.16     14.29 o 
  -9  -6   9       41.13       25.94     13.36 o 
  -8  -6   9       64.11       58.66     15.13 o 
  -7  -6   9      642.22      631.49     32.13 o 
  -6  -6   9      120.70      129.71     13.84 o 
  -5  -6   9      258.52      276.52     12.62 o 
  -4  -6   9        4.62        3.56      3.64 o 
  -3  -6   9        0.53        2.17      2.95 o 
  -2  -6   9      325.48      331.92     11.92 o 
  -1  -6   9       98.84      106.33      9.88 o 
   0  -6   9       10.48       11.30      4.33 o 
   1  -6   9       43.17       44.89      6.06 o 
   2  -6   9       94.58      107.91      8.06 o 
   3  -6   9      393.83      403.59     18.29 o 
   4  -6   9       89.85       81.29      9.58 o 
   5  -6   9       17.74        9.68      4.90 o 
   6  -6   9      761.11      773.01     16.93 o 
   7  -6   9      134.40      131.64     10.29 o 
   8  -6   9      276.76      259.67     13.35 o 
   9  -6   9      416.91      416.54     16.10 o 
  10  -6   9        9.19       14.66      7.47 o 
  11  -6   9       17.67       26.60     10.81 o 
  12  -6   9       47.43       62.01      8.90 o 
  13  -6   9      321.75      333.03     16.14 o 
 -13  -5   9       45.48       57.15     22.50 o 
 -12  -5   9       57.64       51.43     16.15 o 
 -11  -5   9       37.91       80.64     22.42 o 
 -10  -5   9      170.67      148.69     23.85 o 
  -9  -5   9        3.95       -7.07     13.03 o 
  -8  -5   9        9.48       14.23     12.16 o 
  -7  -5   9       73.04       88.93     16.33 o 
  -6  -5   9      214.51      225.13     13.28 o 
  -5  -5   9      167.60      179.67     11.00 o 
  -4  -5   9      248.50      275.41     12.58 o 
  -3  -5   9      171.17      157.89      7.68 o 
  -2  -5   9      162.20      155.88      7.29 o 
  -1  -5   9      166.00      181.53     15.89 o 
   0  -5   9       70.25       71.95      6.78 o 
   1  -5   9      134.54      164.80      9.45 o 
   2  -5   9      311.22      301.15     12.34 o 
   3  -5   9      162.76      168.67      7.66 o 
   4  -5   9     1031.53      950.14     16.06 o 
   5  -5   9        0.56       -1.16      4.05 o 
   6  -5   9        0.44       -4.46      4.46 o 
   7  -5   9        9.15        3.36      3.86 o 
   8  -5   9      148.30      124.18      7.89 o 
   9  -5   9        6.68        1.77      5.33 o 
  10  -5   9      104.78       93.12     10.60 o 
  11  -5   9       32.71       23.97      9.11 o 
  12  -5   9       83.73       85.35     10.27 o 
  13  -5   9       25.66       23.51      8.80 o 
 -13  -4   9       92.23      111.51     19.26 o 
 -12  -4   9       74.80       87.40     17.55 o 
 -11  -4   9        5.72        1.81     18.01 o 
 -10  -4   9       16.14       19.08     17.53 o 
  -9  -4   9      200.08      189.83     25.78 o 
  -8  -4   9       16.14        1.66     13.39 o 
  -7  -4   9      512.63      471.11     30.68 o 
  -6  -4   9       21.99       17.78      6.32 o 
  -5  -4   9       43.29       34.03      7.09 o 
  -4  -4   9        0.13        0.25      5.89 o 
  -3  -4   9        0.44        5.41      3.57 o 
  -2  -4   9      117.66      124.40      7.84 o 
  -1  -4   9     1188.28     1262.59     25.48 o 
   0  -4   9      306.59      306.62     10.85 o 
   1  -4   9        0.05        4.29      3.74 o 
   2  -4   9       77.38       77.11      5.92 o 
   3  -4   9       58.93       59.75      6.87 o 
   4  -4   9      411.62      405.60     10.59 o 
   5  -4   9      191.94      198.44      7.09 o 
   6  -4   9       67.76       62.31      5.22 o 
   7  -4   9       39.45       41.89      5.40 o 
   8  -4   9       78.37       57.57      6.93 o 
   9  -4   9        0.11        1.01      5.46 o 
  10  -4   9       88.48       88.14     11.42 o 
  11  -4   9        1.16       -1.84      7.27 o 
  12  -4   9       36.74       34.59      9.04 o 
  13  -4   9       54.74       72.25     15.39 o 
 -13  -3   9       13.89       -2.44     21.48 o 
 -12  -3   9       67.64       54.61     41.94 o 
 -11  -3   9        9.93       13.07     19.97 o 
 -10  -3   9      312.10      310.68     34.19 o 
  -9  -3   9      256.82      277.70     30.83 o 
  -8  -3   9       27.83       28.29     16.02 o 
  -7  -3   9        0.00      -11.48     11.48 o 
  -6  -3   9      157.06      159.66     11.82 o 
  -5  -3   9      355.90      331.55     22.03 o 
  -4  -3   9      328.19      328.99     14.08 o 
  -3  -3   9        0.05        0.50      5.44 o 
  -2  -3   9      484.99      501.91     13.20 o 
  -1  -3   9        8.26       11.62      4.11 o 
   0  -3   9        0.00        2.55      4.10 o 
   1  -3   9       65.47       79.06      6.12 o 
   2  -3   9        0.65       -3.38      3.92 o 
   3  -3   9      291.10      286.51      7.72 o 
   4  -3   9       67.95       70.21      5.41 o 
   5  -3   9        2.36        4.49      4.09 o 
   6  -3   9      321.42      319.30      9.10 o 
   7  -3   9       48.51       39.94      5.53 o 
   8  -3   9       23.82       31.09      7.14 o 
   9  -3   9       22.74       16.32      6.24 o 
  10  -3   9      234.44      211.08     13.33 o 
  11  -3   9      104.59      112.85     11.27 o 
  12  -3   9      152.71      183.91     13.41 o 
  13  -3   9       24.31        2.02      8.29 o 
 -13  -2   9      134.19      141.21     29.63 o 
 -12  -2   9       73.87       76.21     24.69 o 
 -11  -2   9        1.39       17.73     19.20 o 
 -10  -2   9       23.64        9.72     17.01 o 
  -9  -2   9      127.91       94.84     21.80 o 
  -8  -2   9      215.97      241.46     29.04 o 
  -7  -2   9        2.25       17.55      7.90 o 
  -6  -2   9        2.96        3.75      8.77 o 
  -5  -2   9        9.97       10.69      8.96 o 
  -4  -2   9        2.88       -2.80      8.73 o 
  -3  -2   9        0.35        6.95      5.23 o 
  -2  -2   9      735.86      731.47     14.30 o 
  -1  -2   9      166.50      155.94      7.97 o 
   0  -2   9       16.87       18.13      5.34 o 
   1  -2   9      834.18      882.61     13.16 o 
   2  -2   9        7.76        7.51      3.60 o 
   3  -2   9       32.89       27.32      4.48 o 
   4  -2   9        1.44        3.49      4.27 o 
   5  -2   9       16.76       13.94      4.49 o 
   6  -2   9       85.20       88.58      6.59 o 
   7  -2   9      209.99      209.34     10.44 o 
   8  -2   9       45.63       54.65      7.30 o 
   9  -2   9        4.53       -0.98      6.21 o 
  10  -2   9       72.73       69.58     13.86 o 
  11  -2   9       60.83       44.87      8.55 o 
  12  -2   9       23.45       30.95      8.79 o 
 -13  -1   9       13.52       28.04     14.66 o 
 -12  -1   9        0.02       -2.57     11.46 o 
 -11  -1   9      121.46      155.65     29.04 o 
 -10  -1   9      146.00      157.44     26.56 o 
  -9  -1   9      166.44      255.56     31.23 o 
  -8  -1   9        4.32        5.94     14.95 o 
  -7  -1   9      357.78      357.59     35.18 o 
  -6  -1   9       20.25       19.56      6.97 o 
  -5  -1   9        0.65        2.65      5.86 o 
  -4  -1   9        3.20        4.24      6.06 o 
  -3  -1   9        4.76        3.30      4.21 o 
  -2  -1   9      237.83      238.24      9.19 o 
  -1  -1   9      812.29      837.21     13.22 o 
   0  -1   9       81.61       79.65      5.51 o 
   1  -1   9       10.85        3.72      4.80 o 
   2  -1   9      424.21      415.54      9.45 o 
   3  -1   9        2.99        2.79      3.68 o 
   4  -1   9      181.54      154.57      7.09 o 
   5  -1   9       76.22       65.30      6.00 o 
   6  -1   9        7.56        4.61      4.23 o 
   7  -1   9       78.66       53.58      8.57 o 
   8  -1   9      216.34      220.49     11.40 o 
   9  -1   9        1.64        2.64      7.05 o 
  10  -1   9        6.03       10.55     10.43 o 
  11  -1   9        2.31       -3.85      6.78 o 
  12  -1   9       22.82       41.94      9.91 o 
 -13   0   9        5.97       26.72     14.30 o 
 -12   0   9      223.16      232.77     24.21 o 
 -11   0   9        7.95       13.99     18.39 o 
 -10   0   9       14.07       15.70     11.53 o 
  -9   0   9       72.45       60.39     16.02 o 
  -8   0   9        1.43       -2.97      9.59 o 
  -7   0   9        0.21       10.35      6.81 o 
  -6   0   9      496.10      462.41     20.02 o 
  -5   0   9        0.80        1.98      6.14 o 
  -4   0   9      645.92      618.58     17.04 o 
  -3   0   9      372.54      384.82     10.48 o 
  -2   0   9       25.85       23.92      4.58 o 
  -1   0   9       87.31       77.29      5.92 o 
   0   0   9      117.00      123.00      6.97 o 
   1   0   9        0.43       -1.92      4.32 o 
   2   0   9      206.86      207.72      7.80 o 
   3   0   9      231.51      228.59      9.03 o 
   4   0   9       50.14       41.01      5.41 o 
   5   0   9      265.88      251.87     10.78 o 
   6   0   9        7.20        9.71      5.64 o 
   7   0   9      173.27      162.45      9.76 o 
   8   0   9        4.59        8.20      5.68 o 
   9   0   9       12.84       15.07      7.40 o 
  10   0   9       15.51       20.77      8.18 o 
  11   0   9        2.15       -2.95     10.69 o 
  12   0   9       35.78       39.34     16.64 o 
 -13   1   9        0.19       -0.29     13.09 o 
 -12   1   9       38.09       45.44     12.41 o 
 -11   1   9        0.08        8.56      9.19 o 
 -10   1   9        6.74        7.80     13.35 o 
  -9   1   9       22.56       37.44     11.93 o 
  -8   1   9        0.57        3.45      9.68 o 
  -7   1   9      106.96       94.69      8.08 o 
  -6   1   9      873.38      752.80     22.06 o 
  -5   1   9     1856.95     1822.67     28.31 o 
  -4   1   9       80.21       82.45      8.59 o 
  -3   1   9       61.58       67.94      6.13 o 
  -2   1   9      331.00      313.58      9.92 o 
  -1   1   9      863.88      822.83     14.90 o 
   0   1   9     1036.93     1046.43     17.04 o 
   1   1   9        0.35       -1.71      3.95 o 
   2   1   9       65.04       76.95      9.04 o 
   3   1   9       24.41       23.46      4.94 o 
   4   1   9       77.09       74.07      7.29 o 
   5   1   9        0.71       -4.97      4.97 o 
   6   1   9      483.29      446.72     13.53 o 
   7   1   9      116.70      107.59      8.74 o 
   8   1   9        3.66       -5.55      5.59 o 
   9   1   9       29.48       39.31      9.66 o 
  10   1   9        1.35       -6.25      8.50 o 
  11   1   9        0.03       20.76      9.63 o 
 -13   2   9        2.52       19.86     16.50 o 
 -12   2   9      111.13      165.32     20.07 o 
 -11   2   9        0.32      -10.30     10.30 o 
 -10   2   9       77.28       88.52     15.54 o 
  -9   2   9        0.31       -2.16     16.28 o 
  -8   2   9        3.62        6.46     13.60 o 
  -7   2   9      343.64      332.39     16.95 o 
  -6   2   9      155.69      176.25     11.04 o 
  -5   2   9       44.69       61.32      7.62 o 
  -4   2   9        0.37        3.64      5.34 o 
  -3   2   9      177.53      178.52     11.25 o 
  -2   2   9      408.18      390.25     15.20 o 
  -1   2   9      742.78      719.99     16.35 o 
   0   2   9      113.98      117.77      7.62 o 
   1   2   9      181.66      173.88     10.22 o 
   2   2   9      437.92      408.46     11.42 o 
   3   2   9      711.08      651.80     20.33 o 
   4   2   9      113.68      116.11      8.45 o 
   5   2   9        7.28       18.07      9.82 o 
   6   2   9       89.41       63.59      8.51 o 
   7   2   9       88.96       75.52     19.10 o 
   8   2   9       29.75       44.01      9.96 o 
   9   2   9       75.65       88.66     15.91 o 
  10   2   9        7.53       10.95      9.28 o 
  11   2   9       14.20       19.32      9.34 o 
 -12   3   9        0.06       11.05     16.17 o 
 -11   3   9       28.21       13.50     12.55 o 
 -10   3   9       28.70       38.97     18.32 o 
  -9   3   9      114.91      119.09     20.99 o 
  -8   3   9        4.45       19.61      9.16 o 
  -7   3   9      139.68      154.43     12.26 o 
  -6   3   9        1.11       -2.18      5.93 o 
  -5   3   9        0.32        3.51      6.52 o 
  -4   3   9       76.80       74.65      8.47 o 
  -3   3   9        6.40       14.59      4.08 o 
  -2   3   9       70.57       74.27      6.83 o 
  -1   3   9      816.06      747.05     14.86 o 
   0   3   9      156.92      136.59      9.83 o 
   1   3   9      336.24      314.91     21.40 o 
   2   3   9       34.72       27.28      7.01 o 
   3   3   9      118.57      122.82     10.08 o 
   4   3   9       47.80       41.29      7.95 o 
   5   3   9      510.76      509.09     23.17 o 
   6   3   9      389.40      433.72     16.30 o 
   7   3   9       32.51       34.86      9.60 o 
   8   3   9       22.27       26.13      9.99 o 
   9   3   9        2.31       18.96      9.41 o 
  10   3   9       62.70       80.41     15.97 o 
 -12   4   9        4.17       24.82     13.60 o 
 -11   4   9        3.35        5.76     13.00 o 
 -10   4   9        8.31       10.84     11.27 o 
  -9   4   9        5.46        4.84     12.07 o 
  -8   4   9        0.74       16.91     22.16 o 
  -7   4   9      126.00      122.74     19.59 o 
  -6   4   9       29.20       20.95      8.09 o 
  -5   4   9      162.84      157.36     11.77 o 
  -4   4   9       19.61       23.92      7.85 o 
  -3   4   9      213.16      216.47     11.89 o 
  -2   4   9      146.86      148.32      9.16 o 
  -1   4   9        2.90        1.18      6.08 o 
   0   4   9        0.11        9.87      6.20 o 
   1   4   9       67.61       85.06      9.08 o 
   2   4   9        9.17        7.99      7.60 o 
   3   4   9       22.00       22.50      7.19 o 
   4   4   9      300.51      319.39     13.69 o 
   5   4   9       25.24       31.44      8.11 o 
   6   4   9       14.16       15.12     12.91 o 
   7   4   9      159.68      141.62     13.01 o 
   8   4   9        3.84        7.07      8.82 o 
   9   4   9      118.90      150.68     23.53 o 
 -11   5   9        4.12       17.32     17.53 o 
 -10   5   9        1.89        4.25     16.78 o 
  -9   5   9       37.03       32.13     16.80 o 
  -8   5   9      154.10      139.42     12.73 o 
  -7   5   9      370.95      380.99     20.69 o 
  -6   5   9      159.87      167.11     16.95 o 
  -5   5   9       25.72       28.45      8.75 o 
  -4   5   9       47.58       38.08     10.30 o 
  -3   5   9       83.08       73.77      8.64 o 
  -2   5   9        0.91       10.05      6.59 o 
  -1   5   9      105.66      108.00      9.78 o 
   0   5   9      242.85      219.07     15.32 o 
   1   5   9       23.54       28.97      7.81 o 
   2   5   9       48.90       38.81     15.60 o 
   3   5   9        4.05       10.17      7.39 o 
   4   5   9       61.90       86.83      9.60 o 
   5   5   9       15.27       18.83      9.37 o 
   6   5   9        0.03        9.45      8.44 o 
   7   5   9       81.91      103.36     17.34 o 
   8   5   9        3.05       -1.83     12.83 o 
 -11   6   9        6.59      -11.48     14.31 o 
 -10   6   9       14.75       -5.66     14.04 o 
  -9   6   9       16.45       29.33     13.20 o 
  -8   6   9      112.63      139.50     15.46 o 
  -7   6   9       48.40       27.41     17.90 o 
  -6   6   9        1.14       -5.51      9.09 o 
  -5   6   9       29.60       23.85     10.10 o 
  -4   6   9       77.53       56.44     11.17 o 
  -3   6   9       21.25       12.06      8.98 o 
  -2   6   9        5.74       12.87      7.47 o 
  -1   6   9        6.12       -7.34      7.34 o 
   0   6   9       71.49       71.30     10.42 o 
   1   6   9       39.98       46.20      9.76 o 
   2   6   9       90.56       91.04     22.42 o 
   3   6   9        0.74       16.62      9.66 o 
   4   6   9      108.09      118.50     12.46 o 
   5   6   9        1.16        6.85     12.98 o 
   6   6   9       10.05        8.92     13.37 o 
   7   6   9       50.35       45.19     17.13 o 
 -10   7   9      124.36      107.20     15.69 o 
  -9   7   9      388.92      363.87     22.31 o 
  -8   7   9       41.79       12.02     10.92 o 
  -7   7   9        2.55       -0.45      9.34 o 
  -6   7   9      141.43      115.17     44.54 o 
  -5   7   9       32.06       43.33     10.82 o 
  -4   7   9       21.83       -3.16      9.14 o 
  -3   7   9       23.69       21.42      9.00 o 
  -2   7   9       17.39       21.50      8.71 o 
  -1   7   9       13.69       13.72      8.61 o 
   0   7   9       50.42       35.38      9.52 o 
   1   7   9        5.29        8.84      8.34 o 
   2   7   9       69.69       73.21     10.18 o 
   3   7   9       29.48       40.24     14.54 o 
   4   7   9        7.63       13.55     13.53 o 
   5   7   9       47.60       53.05     15.71 o 
   6   7   9       37.35       55.54     16.21 o 
  -9   8   9      204.33      205.69     48.13 o 
  -8   8   9        0.22        8.09     11.85 o 
  -7   8   9       29.07       36.19     24.81 o 
  -6   8   9       12.66        1.14     20.39 o 
  -5   8   9        8.30       12.02     10.58 o 
  -4   8   9        0.83       17.11     10.62 o 
  -3   8   9        6.03        3.17     10.88 o 
  -2   8   9        0.00        5.27      8.43 o 
  -1   8   9        0.43       -7.70      7.70 o 
   0   8   9       65.85       87.47     11.61 o 
   1   8   9       47.61        0.66     12.90 o 
   2   8   9      172.22      184.78     23.23 o 
   3   8   9       48.20       28.67     14.65 o 
   4   8   9       12.67       20.86     14.39 o 
   5   8   9        6.29      -16.78     16.78 o 
  -7   9   9        0.52        9.85     10.54 o 
  -6   9   9       36.91       50.83     12.39 o 
  -5   9   9       12.69        5.40     12.92 o 
  -4   9   9        1.85       -9.18      9.18 o 
  -3   9   9       28.33       52.39     20.87 o 
  -2   9   9        1.57       14.62     13.64 o 
  -1   9   9       76.52       78.72     45.70 o 
   0   9   9       54.94       39.23     15.01 o 
   1   9   9      381.89      436.96     31.31 o 
   2   9   9        1.29      -11.88     12.77 o 
   3   9   9        0.97       12.39     19.82 o 
  -4  10   9        0.81      -11.43     19.18 o 
  -3  10   9        1.39       13.41     19.03 o 
  -2  10   9        0.13       -3.64     13.12 o 
  -1  10   9      186.44      186.51     21.82 o 
   0 -18  10      144.30      146.04     20.88 o 
   1 -18  10        0.39        6.05     12.50 o 
   2 -18  10      100.22      143.93     24.29 o 
   3 -18  10       78.26       86.14     17.60 o 
   4 -18  10      153.63      204.48     33.27 o 
  -3 -17  10      103.10       63.36     16.17 o 
  -2 -17  10       33.68       46.32     14.53 o 
  -1 -17  10        9.83        5.32     11.61 o 
   0 -17  10        5.28       23.30     12.43 o 
   1 -17  10       30.40       23.55     15.16 o 
   2 -17  10       55.67       63.79     15.83 o 
   3 -17  10       14.35        7.63     15.42 o 
   4 -17  10        0.20       -2.72     14.62 o 
   5 -17  10        6.07       -4.06     14.79 o 
   6 -17  10        8.67        3.68     16.73 o 
   7 -17  10        7.91      -13.86     13.86 o 
  -3 -16  10       23.22       31.07     13.62 o 
  -2 -16  10       12.86        5.32     10.84 o 
  -1 -16  10       39.95       19.85     11.88 o 
   0 -16  10       10.94       10.41     10.85 o 
   1 -16  10       20.43        9.05     14.33 o 
   2 -16  10      273.80      346.40     39.04 o 
   3 -16  10      220.93      263.98     34.50 o 
   4 -16  10      408.55      420.63     42.31 o 
   5 -16  10      143.19      154.07     27.25 o 
   6 -16  10      257.28      385.01     41.79 o 
   7 -16  10       38.43       68.11     21.12 o 
   8 -16  10        0.44       -4.38     15.01 o 
   9 -16  10        4.52       -2.67     15.78 o 
  -3 -15  10      116.65      143.43     29.54 o 
  -2 -15  10        1.21       -9.12      9.12 o 
  -1 -15  10        6.38        4.95      9.55 o 
   0 -15  10      124.07      151.78     17.92 o 
   1 -15  10      528.11      561.96     38.34 o 
   2 -15  10       91.74       67.25     20.18 o 
   3 -15  10      489.06      408.96     34.30 o 
   4 -15  10        0.31       -1.61     13.30 o 
   5 -15  10        3.21       -3.49      9.65 o 
   6 -15  10        7.82       11.06     10.64 o 
   7 -15  10        7.26       10.10     10.92 o 
   8 -15  10        0.78       11.68     12.03 o 
   9 -15  10       78.73      105.90     17.82 o 
  10 -15  10       22.61       34.60     14.34 o 
  -3 -14  10       14.18       14.11     10.15 o 
  -2 -14  10       29.38       40.61     11.81 o 
  -1 -14  10       37.52       38.00      9.42 o 
   0 -14  10        1.98        0.12      8.82 o 
   1 -14  10       19.71       28.44     12.98 o 
   2 -14  10       24.99       28.26     11.23 o 
   3 -14  10        0.27        3.57      9.20 o 
   4 -14  10       44.95       36.70     11.49 o 
   5 -14  10        8.55        6.89      9.71 o 
   6 -14  10        1.60       -3.48      9.31 o 
   7 -14  10        0.00        3.37      9.59 o 
   8 -14  10      125.80      163.84     53.83 o 
   9 -14  10       29.12       15.12     14.88 o 
  10 -14  10       17.36        8.33     12.06 o 
  -8 -13  10       56.35       69.01     14.82 o 
  -7 -13  10       14.95       16.30     10.33 o 
  -6 -13  10       16.79       17.15      9.45 o 
  -5 -13  10       74.16       77.76     22.69 o 
  -4 -13  10       50.85       45.34     18.66 o 
  -3 -13  10       12.61       14.77      7.75 o 
  -2 -13  10       35.47       46.33      9.01 o 
  -1 -13  10      142.12      166.75     21.47 o 
   0 -13  10       39.23       58.64     13.92 o 
   1 -13  10      124.08      105.88     14.73 o 
   2 -13  10      155.68      165.22     17.44 o 
   3 -13  10        5.65       12.00      9.33 o 
   4 -13  10       17.35       17.50     16.61 o 
   5 -13  10       41.71       38.41     11.74 o 
   6 -13  10       74.81       84.75     17.04 o 
   7 -13  10       91.06       93.53     15.76 o 
   8 -13  10       67.09       53.77     13.98 o 
   9 -13  10       48.17       22.03     12.84 o 
  10 -13  10       81.97       94.47     17.98 o 
  11 -13  10        0.31       19.06     13.21 o 
  -9 -12  10        5.71       15.91     13.78 o 
  -8 -12  10       16.77       -1.83     10.93 o 
  -7 -12  10        0.39        6.39      9.76 o 
  -6 -12  10       14.32       10.76      8.76 o 
  -5 -12  10        0.53       -0.96      5.98 o 
  -4 -12  10       32.67       19.76     17.04 o 
  -3 -12  10        7.37        9.11      7.20 o 
  -2 -12  10       24.41       26.23      9.67 o 
  -1 -12  10      122.19      133.15     12.46 o 
   0 -12  10      118.06      112.12     11.35 o 
   1 -12  10        0.04       -5.73      6.58 o 
   2 -12  10        0.12       -3.19      6.50 o 
   3 -12  10       91.47       85.29     12.28 o 
   4 -12  10       25.05       14.28      9.07 o 
   5 -12  10      253.03      234.50     16.88 o 
   6 -12  10       85.69       87.18     19.69 o 
   7 -12  10        6.52       -1.66      8.70 o 
   8 -12  10        5.34       17.06     10.27 o 
   9 -12  10        5.25       20.97     16.11 o 
  10 -12  10        0.09      -10.43     10.43 o 
  11 -12  10       19.77       26.88     13.76 o 
  12 -12  10        0.57        8.32     13.09 o 
 -10 -11  10        0.40       -2.67     12.70 o 
  -9 -11  10       16.57       22.57     14.31 o 
  -8 -11  10       56.49       87.05     15.90 o 
  -7 -11  10       11.14        0.44     10.15 o 
  -6 -11  10        4.99        5.21      8.16 o 
  -5 -11  10       43.01       55.00      8.95 o 
  -4 -11  10        0.41        2.42     15.27 o 
  -3 -11  10      141.50      139.93     10.10 o 
  -2 -11  10       79.66       78.76      9.62 o 
  -1 -11  10        6.43       14.69      9.20 o 
   0 -11  10      306.75      306.88     11.15 o 
   1 -11  10       65.69       69.52      9.66 o 
   2 -11  10       16.94        3.53      7.21 o 
   3 -11  10       78.00       51.77     11.20 o 
   4 -11  10       57.74       83.44     10.84 o 
   5 -11  10      105.83      132.43     18.46 o 
   6 -11  10        0.58        9.60      7.72 o 
   7 -11  10       43.50       52.20     13.83 o 
   8 -11  10        1.37        7.52     10.12 o 
   9 -11  10       75.50       88.13     15.98 o 
  10 -11  10       32.02        3.18     20.20 o 
  11 -11  10      352.96      395.66     30.33 o 
  12 -11  10        0.19       -2.05     12.04 o 
 -11 -10  10        1.38       -5.95     13.97 o 
 -10 -10  10        2.41       -2.05      9.33 o 
  -9 -10  10      195.10      193.29     23.26 o 
  -8 -10  10      174.22      190.56     21.48 o 
  -7 -10  10      309.78      309.42     22.95 o 
  -6 -10  10       34.90       34.36      9.43 o 
  -5 -10  10      103.25       86.31     19.17 o 
  -4 -10  10       46.52       42.98      6.87 o 
  -3 -10  10      267.87      286.81     14.11 o 
  -2 -10  10     1103.94     1044.89     20.87 o 
  -1 -10  10      374.91      359.17     11.33 o 
   0 -10  10      139.51      168.94      9.61 o 
   1 -10  10       33.64       34.85      7.78 o 
   2 -10  10        4.97        9.52      6.67 o 
   3 -10  10        0.09        0.25      6.18 o 
   4 -10  10       92.59       72.60     10.18 o 
   5 -10  10       99.51      121.73     12.26 o 
   6 -10  10       25.09       20.28      8.05 o 
   7 -10  10       12.13       12.27      8.05 o 
   8 -10  10        1.10       10.46      8.73 o 
   9 -10  10       57.64       43.45     12.99 o 
  10 -10  10       25.11       -2.32     11.23 o 
  11 -10  10       61.29       99.70     18.17 o 
  12 -10  10       22.62       34.63     22.30 o 
 -11  -9  10      134.64      225.80     26.91 o 
 -10  -9  10       99.05       69.83     18.62 o 
  -9  -9  10       97.82       59.11     15.92 o 
  -8  -9  10       66.58       58.26     16.68 o 
  -7  -9  10        0.02       -3.69      9.80 o 
  -6  -9  10      210.51      182.32     15.41 o 
  -5  -9  10       67.04       79.52     11.02 o 
  -4  -9  10      115.27      118.07      9.27 o 
  -3  -9  10       18.71       27.09      5.15 o 
  -2  -9  10       26.62       30.01      7.64 o 
  -1  -9  10       14.88        9.72      5.87 o 
   0  -9  10      323.99      333.91     16.42 o 
   1  -9  10       55.72       63.87      9.06 o 
   2  -9  10        0.40        0.33      5.53 o 
   3  -9  10       38.72       28.22     10.98 o 
   4  -9  10      693.29      709.52     22.42 o 
   5  -9  10        0.81       -1.00      6.54 o 
   6  -9  10       86.18       87.00     11.09 o 
   7  -9  10      207.47      185.86     16.50 o 
   8  -9  10        0.17       -2.72      7.65 o 
   9  -9  10       70.65       96.41     15.34 o 
  10  -9  10       17.56       26.37     12.17 o 
  11  -9  10        6.14       23.91     10.36 o 
  12  -9  10        6.82        5.95      9.46 o 
 -12  -8  10       21.24       64.20     19.30 o 
 -11  -8  10       48.58       37.57     17.41 o 
 -10  -8  10        2.62       26.24     13.91 o 
  -9  -8  10       22.11        9.96     13.46 o 
  -8  -8  10       80.85      109.00     17.96 o 
  -7  -8  10        0.09        5.08      6.80 o 
  -6  -8  10      229.78      224.59     17.24 o 
  -5  -8  10      391.27      398.30     19.18 o 
  -4  -8  10      322.73      336.03     13.49 o 
  -3  -8  10      692.12      666.54     18.23 o 
  -2  -8  10      225.54      243.81     11.40 o 
  -1  -8  10        6.43        5.02      5.33 o 
   0  -8  10        6.13        1.83      5.08 o 
   1  -8  10        0.23        4.98      5.34 o 
   2  -8  10       36.43       42.06      7.77 o 
   3  -8  10      291.08      305.41     13.03 o 
   4  -8  10      414.63      419.62     20.38 o 
   5  -8  10        0.27       -2.12      4.32 o 
   6  -8  10        0.84        3.90      6.59 o 
   7  -8  10      140.02      161.21     19.12 o 
   8  -8  10      258.89      223.96     23.29 o 
   9  -8  10       19.30       19.15      7.42 o 
  10  -8  10        4.11       -0.17      6.79 o 
  11  -8  10       53.50       42.45     11.32 o 
  12  -8  10        0.78        9.14      9.88 o 
  13  -8  10       34.01       49.83     12.74 o 
 -12  -7  10       11.09       19.17     19.44 o 
 -11  -7  10       27.49       77.94     19.86 o 
 -10  -7  10      168.53      187.69     23.91 o 
  -9  -7  10       80.05       88.75     18.45 o 
  -8  -7  10        0.71        8.20     11.66 o 
  -7  -7  10       11.40       20.78     12.79 o 
  -6  -7  10        0.03        3.56      7.72 o 
  -5  -7  10       23.00       21.59      7.25 o 
  -4  -7  10      379.70      357.24     29.48 o 
  -3  -7  10       51.38       57.27      7.91 o 
  -2  -7  10      205.26      211.57      9.38 o 
  -1  -7  10        7.19       -1.78      4.19 o 
   0  -7  10       53.40       51.42     15.29 o 
   1  -7  10        2.15        9.55      5.16 o 
   2  -7  10      132.78      132.01     11.22 o 
   3  -7  10        1.70        3.35      4.99 o 
   4  -7  10      198.78      192.01     13.91 o 
   5  -7  10     1561.58     1554.34     34.48 o 
   6  -7  10        0.48        6.77      6.66 o 
   7  -7  10      494.98      491.99     19.84 o 
   8  -7  10      198.34      204.48     17.61 o 
   9  -7  10       91.32       78.45      9.78 o 
  10  -7  10       22.45       13.67      7.83 o 
  11  -7  10        0.95        9.13      9.10 o 
  12  -7  10      161.81      191.08     17.59 o 
  13  -7  10        9.00       10.04     14.99 o 
 -12  -6  10        2.17      -10.56     15.95 o 
 -11  -6  10       77.25       52.60     20.42 o 
 -10  -6  10       93.01       82.83     20.15 o 
  -9  -6  10      110.71      152.16     22.36 o 
  -8  -6  10        5.16       10.44     12.33 o 
  -7  -6  10        8.14       -2.52     10.56 o 
  -6  -6  10        0.45       -3.84      5.93 o 
  -5  -6  10      274.02      298.02     15.18 o 
  -4  -6  10      229.28      240.30     13.98 o 
  -3  -6  10        0.13       -2.17      5.65 o 
  -2  -6  10        9.29        4.44      4.15 o 
  -1  -6  10        2.42       -2.28      4.69 o 
   0  -6  10       48.32       37.73      7.05 o 
   1  -6  10      269.42      262.87     14.20 o 
   2  -6  10      615.07      642.52     19.44 o 
   3  -6  10        0.50       -5.82      7.01 o 
   4  -6  10       43.57       38.65      6.96 o 
   5  -6  10      521.70      498.31     16.30 o 
   6  -6  10      726.78      668.52     18.16 o 
   7  -6  10       61.96       50.13      7.92 o 
   8  -6  10        2.39       -5.35      5.81 o 
   9  -6  10       14.16       20.91      7.52 o 
  10  -6  10      133.00      162.92     12.90 o 
  11  -6  10       34.26       39.54     11.15 o 
  12  -6  10        0.05        3.70     10.32 o 
  13  -6  10      228.32      239.77     19.96 o 
 -12  -5  10        2.24       13.21     21.59 o 
 -11  -5  10        0.18       -8.51     14.51 o 
 -10  -5  10        1.82       -9.66     13.98 o 
  -9  -5  10      264.21      281.86     29.94 o 
  -8  -5  10       45.61       56.73     15.82 o 
  -7  -5  10        6.05        5.89     10.56 o 
  -6  -5  10      301.04      286.56     24.66 o 
  -5  -5  10        1.05        3.63      6.98 o 
  -4  -5  10      244.19      249.14     12.97 o 
  -3  -5  10       82.78       81.69     10.16 o 
  -2  -5  10      125.49      154.55      8.48 o 
  -1  -5  10        4.84        2.61      5.88 o 
   0  -5  10      422.47      465.29     15.83 o 
   1  -5  10        0.06        2.09      4.36 o 
   2  -5  10       35.14       54.16      8.05 o 
   3  -5  10        0.00        4.23      6.01 o 
   4  -5  10      318.74      301.20     11.91 o 
   5  -5  10      259.14      260.46     11.25 o 
   6  -5  10        9.27        3.88      7.26 o 
   7  -5  10       13.46        4.94      6.09 o 
   8  -5  10       83.22       72.53      8.91 o 
   9  -5  10       44.51       35.31      6.29 o 
  10  -5  10       60.39       46.75     11.00 o 
  11  -5  10        0.44       21.54      8.66 o 
  12  -5  10      120.88      143.07     15.30 o 
 -13  -4  10        6.44       27.20     21.75 o 
 -12  -4  10       10.47        8.91     21.15 o 
 -11  -4  10      204.83      242.24     32.39 o 
 -10  -4  10       39.40       15.61     17.48 o 
  -9  -4  10       18.80       23.28     15.82 o 
  -8  -4  10       51.77       45.53     16.19 o 
  -7  -4  10       80.29       69.03     16.59 o 
  -6  -4  10        0.39        5.90      5.95 o 
  -5  -4  10      170.07      149.60     11.67 o 
  -4  -4  10       71.53       50.73      8.42 o 
  -3  -4  10        0.00        1.19      5.85 o 
  -2  -4  10        0.04       -0.17      4.28 o 
  -1  -4  10        7.19        2.63      4.88 o 
   0  -4  10       13.61       17.30      5.20 o 
   1  -4  10       32.74       31.56      6.62 o 
   2  -4  10      600.65      599.76     13.89 o 
   3  -4  10      289.50      294.41     10.60 o 
   4  -4  10       23.34       22.76      6.45 o 
   5  -4  10      323.67      314.08     13.11 o 
   6  -4  10       21.89       28.45      4.86 o 
   7  -4  10       25.34       17.91      4.89 o 
   8  -4  10      161.71      141.63      9.14 o 
   9  -4  10       33.13       45.02      7.10 o 
  10  -4  10       18.44        8.11      7.26 o 
  11  -4  10       77.18       83.28     10.38 o 
  12  -4  10       62.15       36.12      9.70 o 
 -13  -3  10       64.67       82.80     19.04 o 
 -12  -3  10        0.14       -8.75     17.42 o 
 -11  -3  10        3.37       -1.64     17.61 o 
 -10  -3  10       31.20       50.24     20.64 o 
  -9  -3  10       45.85       26.25     17.69 o 
  -8  -3  10       14.26       49.71     17.43 o 
  -7  -3  10        9.89       26.00     15.14 o 
  -6  -3  10       29.34       19.05     10.83 o 
  -5  -3  10        0.34        1.83      6.44 o 
  -4  -3  10       80.70       96.03     10.41 o 
  -3  -3  10        0.34       -3.58      6.04 o 
  -2  -3  10       59.20       56.36      6.82 o 
  -1  -3  10        2.83        1.27      4.10 o 
   0  -3  10      920.18      875.52     18.69 o 
   1  -3  10      256.03      271.63     11.13 o 
   2  -3  10       37.31       42.12      5.90 o 
   3  -3  10       65.98       60.47      6.60 o 
   4  -3  10        1.61        0.01      3.86 o 
   5  -3  10      127.36      121.65      7.04 o 
   6  -3  10       61.09       74.01      6.87 o 
   7  -3  10       13.34       18.55      5.81 o 
   8  -3  10      205.30      196.22     10.62 o 
   9  -3  10        2.30       10.68      6.11 o 
  10  -3  10       40.92       51.50      9.13 o 
  11  -3  10       20.15        9.81      8.00 o 
  12  -3  10       11.07       20.89      8.94 o 
 -13  -2  10        6.08       20.70     12.62 o 
 -12  -2  10       57.25       38.60     22.17 o 
 -11  -2  10        1.61      -17.08     17.08 o 
 -10  -2  10      228.01      282.87     33.99 o 
  -9  -2  10        2.62      -14.53     14.53 o 
  -8  -2  10      218.01      273.99     31.28 o 
  -7  -2  10       23.62       24.81     17.01 o 
  -6  -2  10       22.59       25.81      8.04 o 
  -5  -2  10       33.38       29.67      8.46 o 
  -4  -2  10      776.06      781.95     22.67 o 
  -3  -2  10       81.01       73.52      8.81 o 
  -2  -2  10      506.26      496.12     13.04 o 
  -1  -2  10      167.20      148.86      8.54 o 
   0  -2  10       19.59       19.84      5.42 o 
   1  -2  10       22.41       20.53      5.14 o 
   2  -2  10      144.64      141.22      7.05 o 
   3  -2  10      298.31      311.24      9.45 o 
   4  -2  10      168.35      158.04      7.83 o 
   5  -2  10      194.26      194.18      8.81 o 
   6  -2  10       42.06       41.21      6.56 o 
   7  -2  10        1.45       -1.80      5.64 o 
   8  -2  10        5.78        8.45      5.93 o 
   9  -2  10        0.00        2.46      7.89 o 
  10  -2  10       83.00       68.01      9.68 o 
  11  -2  10        4.11       10.63      8.22 o 
  12  -2  10       59.30       57.71     18.23 o 
 -13  -1  10        1.44       31.70     15.07 o 
 -12  -1  10        7.98       31.20     15.15 o 
 -11  -1  10        5.27       19.54     19.42 o 
 -10  -1  10       18.77       91.64     24.64 o 
  -9  -1  10      194.79      212.18     30.49 o 
  -8  -1  10       93.23       97.52     21.89 o 
  -7  -1  10        7.77        7.66     16.97 o 
  -6  -1  10        9.06        9.95      7.74 o 
  -5  -1  10       11.31        3.69      5.99 o 
  -4  -1  10      170.60      143.54     10.47 o 
  -3  -1  10       78.13       93.08      8.97 o 
  -2  -1  10     3534.55     3426.26     41.06 o 
  -1  -1  10      840.82      845.17     17.96 o 
   0  -1  10      172.13      163.26      7.70 o 
   1  -1  10      297.47      303.08     10.20 o 
   2  -1  10       10.52        5.61      4.30 o 
   3  -1  10       20.70       17.07      4.63 o 
   4  -1  10        0.16        1.65      4.92 o 
   5  -1  10        1.41       -0.55      6.57 o 
   6  -1  10       19.63       21.62      6.27 o 
   7  -1  10      123.75      117.92      9.11 o 
   8  -1  10        0.44        8.02      6.06 o 
   9  -1  10        3.82       -2.66      5.85 o 
  10  -1  10      219.07      224.52     17.63 o 
  11  -1  10       31.49       21.71      7.76 o 
 -13   0  10       45.56       21.20     14.06 o 
 -12   0  10        0.25       -9.86     28.36 o 
 -11   0  10      136.45      154.04     29.73 o 
 -10   0  10       20.07      -15.17     17.50 o 
  -9   0  10        2.60       -3.62     22.09 o 
  -8   0  10       25.16       32.10     11.10 o 
  -7   0  10      195.18      224.33     18.70 o 
  -6   0  10      521.29      507.19     18.69 o 
  -5   0  10       25.41       16.36      6.89 o 
  -4   0  10      886.33      850.11     20.72 o 
  -3   0  10      382.04      380.75     10.99 o 
  -2   0  10      167.42      184.41      8.20 o 
  -1   0  10       88.84       91.52      6.59 o 
   0   0  10      389.92      398.17     10.95 o 
   1   0  10       23.71       22.19      5.24 o 
   2   0  10        7.11        4.43      4.62 o 
   3   0  10      117.23      111.46      7.20 o 
   4   0  10      305.65      314.88     11.37 o 
   5   0  10       10.57       11.93      6.10 o 
   6   0  10       37.39       41.31      6.92 o 
   7   0  10      110.67      113.89     10.61 o 
   8   0  10        6.23        7.85      7.15 o 
   9   0  10       23.40       39.29      8.95 o 
  10   0  10      192.93      220.34     16.08 o 
  11   0  10        0.06        2.75     11.23 o 
 -12   1  10        1.87       -1.35     20.35 o 
 -11   1  10       96.93       85.88     14.80 o 
 -10   1  10      159.91      158.55     18.20 o 
  -9   1  10       35.29       44.85     15.88 o 
  -8   1  10       50.49       53.62     26.08 o 
  -7   1  10      209.78      198.52     15.58 o 
  -6   1  10       28.12       26.93      8.44 o 
  -5   1  10        2.08       -6.26      6.26 o 
  -4   1  10       68.00       62.71      6.82 o 
  -3   1  10        3.67        9.23      5.30 o 
  -2   1  10       26.18       26.13      5.35 o 
  -1   1  10     1518.21     1503.07     24.25 o 
   0   1  10       78.72       68.90      6.44 o 
   1   1  10        2.93        2.09      4.84 o 
   2   1  10      112.58       93.33      8.44 o 
   3   1  10       48.70       61.25      7.09 o 
   4   1  10      111.90       98.73      8.24 o 
   5   1  10      136.48      100.17      8.58 o 
   6   1  10       17.70       25.15      7.29 o 
   7   1  10        8.00       20.84      6.90 o 
   8   1  10        0.55       10.05      7.51 o 
   9   1  10       12.31        5.76     14.14 o 
  10   1  10       16.11       28.73     10.02 o 
 -12   2  10       88.72       70.34     15.96 o 
 -11   2  10       74.57       85.81     16.46 o 
 -10   2  10        1.34      -14.61     14.61 o 
  -9   2  10        9.23       -6.13     12.12 o 
  -8   2  10        8.72       18.11     18.40 o 
  -7   2  10       81.93       87.34     11.09 o 
  -6   2  10        1.77       14.41      6.65 o 
  -5   2  10      152.77      140.19      9.84 o 
  -4   2  10       66.05       61.79      7.31 o 
  -3   2  10        1.52       -5.22      5.22 o 
  -2   2  10       10.18       16.96      5.35 o 
  -1   2  10       59.33       47.86      6.21 o 
   0   2  10       42.02       54.35      7.28 o 
   1   2  10      390.88      359.22     12.07 o 
   2   2  10      272.13      246.23     12.79 o 
   3   2  10       48.71       54.74      9.49 o 
   4   2  10      392.64      405.42     14.71 o 
   5   2  10      222.22      206.69     12.34 o 
   6   2  10       19.21       31.53      7.56 o 
   7   2  10      132.18      136.39     11.18 o 
   8   2  10       21.24       12.31      9.08 o 
   9   2  10       52.21       49.48     13.34 o 
  10   2  10       12.74       17.57     13.30 o 
 -12   3  10        1.97        4.89     12.66 o 
 -11   3  10       14.50       10.05     11.37 o 
 -10   3  10        1.88       32.07     14.16 o 
  -9   3  10        3.47      -13.68     13.68 o 
  -8   3  10       40.30       81.51     28.65 o 
  -7   3  10       31.19       36.19     13.85 o 
  -6   3  10      156.66      143.18     11.75 o 
  -5   3  10      104.48      102.44     10.52 o 
  -4   3  10        0.05       -2.79      9.54 o 
  -3   3  10        4.25       -1.96      6.98 o 
  -2   3  10       17.97       10.54      5.59 o 
  -1   3  10      185.98      174.22     13.18 o 
   0   3  10       34.25       43.26      7.73 o 
   1   3  10       26.04       20.32      6.90 o 
   2   3  10       54.40       43.85      7.99 o 
   3   3  10       12.71       17.62      6.97 o 
   4   3  10      127.41      114.71     13.98 o 
   5   3  10       20.84       61.11      8.51 o 
   6   3  10       39.65       62.13     12.23 o 
   7   3  10       41.03       43.82     10.60 o 
   8   3  10       64.68       67.60     17.62 o 
   9   3  10       59.93       66.91     11.45 o 
 -11   4  10        1.98      -10.85     17.15 o 
 -10   4  10        1.64       -6.40     17.49 o 
  -9   4  10       34.25       32.33     17.69 o 
  -8   4  10        8.69       14.82     17.18 o 
  -7   4  10      346.73      366.40     22.38 o 
  -6   4  10       97.51      103.67     11.27 o 
  -5   4  10       75.90       74.61     14.87 o 
  -4   4  10        0.38        1.14     10.93 o 
  -3   4  10        2.00        7.26      7.45 o 
  -2   4  10        0.33        5.25      6.47 o 
  -1   4  10       19.36       16.15      6.78 o 
   0   4  10        8.41       13.31      6.89 o 
   1   4  10        8.98        3.11      9.66 o 
   2   4  10       25.71       21.14      7.38 o 
   3   4  10        2.50        8.58      7.01 o 
   4   4  10       13.81       16.64      9.12 o 
   5   4  10        0.31        1.47      8.58 o 
   6   4  10      145.16      176.22     14.21 o 
   7   4  10       26.65       26.37     16.71 o 
   8   4  10       40.71       36.76     13.03 o 
 -10   5  10       52.01       63.53     20.72 o 
  -9   5  10        0.08      -15.28     15.28 o 
  -8   5  10        6.05        6.93     10.84 o 
  -7   5  10       31.04       31.18     11.62 o 
  -6   5  10       12.47        9.88     10.36 o 
  -5   5  10       21.69       15.32      8.44 o 
  -4   5  10       23.18       26.71     20.19 o 
  -3   5  10       34.07       30.29     10.96 o 
  -2   5  10       32.59       41.48      9.08 o 
  -1   5  10       37.40       36.93      8.84 o 
   0   5  10        1.12       -6.66      6.66 o 
   1   5  10       57.65       72.34     15.27 o 
   2   5  10       11.22       16.81      8.77 o 
   3   5  10        1.17       19.64     14.05 o 
   4   5  10       76.33       95.65     11.94 o 
   5   5  10        3.05       -1.94      8.66 o 
   6   5  10       42.23       61.17     10.70 o 
   7   5  10       66.15       97.62     32.37 o 
 -10   6  10       24.23       34.63     16.36 o 
  -9   6  10       49.72       58.60     13.35 o 
  -8   6  10      174.94      174.67     20.56 o 
  -7   6  10       27.69       22.29     11.46 o 
  -6   6  10       11.85       16.79     16.22 o 
  -5   6  10       25.33       49.81     11.61 o 
  -4   6  10       21.96       44.43     11.64 o 
  -3   6  10       23.02       20.57     12.18 o 
  -2   6  10       78.24       82.74     10.68 o 
  -1   6  10        0.00       12.75     11.04 o 
   0   6  10        4.11        3.04     11.89 o 
   1   6  10        7.63        7.51      8.70 o 
   2   6  10        5.80        4.21      8.94 o 
   3   6  10        0.26        6.81      9.09 o 
   4   6  10       14.63       19.48      9.82 o 
   5   6  10        7.34        9.32     13.77 o 
   6   6  10       97.55       82.27     17.29 o 
  -8   7  10       54.77       60.63     13.67 o 
  -7   7  10        6.48        3.02      8.59 o 
  -6   7  10        1.52       -7.04      9.83 o 
  -5   7  10       98.05      114.07     16.36 o 
  -4   7  10       59.42       90.98     20.36 o 
  -3   7  10       30.77       47.47     12.11 o 
  -2   7  10        5.71       13.62     12.19 o 
  -1   7  10       23.66        6.51      9.00 o 
   0   7  10       52.89       38.59     10.11 o 
   1   7  10       73.73       87.77     16.34 o 
   2   7  10       26.74       21.64     12.35 o 
   3   7  10       13.70       12.73     13.50 o 
   4   7  10       18.63       30.41     14.69 o 
   5   7  10       43.36       86.30     27.89 o 
  -7   8  10        0.73       18.95     26.19 o 
  -6   8  10        0.41       -7.98     10.63 o 
  -5   8  10        3.20       13.33     16.95 o 
  -4   8  10       57.28       71.32     13.22 o 
  -3   8  10        0.71        3.67     10.50 o 
  -2   8  10        0.89       -7.10      8.82 o 
  -1   8  10       10.08        7.67      9.06 o 
   0   8  10       37.47        7.60     17.30 o 
   1   8  10       48.23       37.58     14.81 o 
   2   8  10       33.58       24.65     15.47 o 
   3   8  10       13.14       37.25     15.55 o 
  -4   9  10      149.84      174.87     15.85 o 
  -3   9  10        2.40      -15.03     15.03 o 
  -2   9  10        7.55        5.63     17.20 o 
  -1   9  10      120.10      141.83     26.73 o 
   0 -18  11        8.33       29.64     21.21 o 
   1 -18  11       21.50       27.13     14.05 o 
   2 -18  11        1.81       22.40     24.74 o 
   3 -18  11      545.06      561.03     43.16 o 
  -2 -17  11       18.69       14.99     13.67 o 
  -1 -17  11       10.02       -1.36     11.18 o 
   0 -17  11        1.93       12.75     12.05 o 
   1 -17  11        4.23       -9.33     10.15 o 
   2 -17  11        0.40      -12.05     12.05 o 
   3 -17  11       17.68        3.28     15.23 o 
   4 -17  11       13.75        3.45     16.16 o 
   5 -17  11       60.71       35.51     20.44 o 
   6 -17  11       41.91        8.90     17.63 o 
  -2 -16  11       37.25       22.56     12.86 o 
  -1 -16  11       21.97       18.23     15.38 o 
   0 -16  11       11.54       -1.68     10.29 o 
   1 -16  11        6.51        7.37     14.76 o 
   2 -16  11       71.95       39.26     18.49 o 
   3 -16  11      353.90      404.21     35.00 o 
   4 -16  11       10.79       13.34     15.34 o 
   5 -16  11        8.43       13.64     16.32 o 
   6 -16  11       57.20       84.55     23.19 o 
   7 -16  11        3.98        5.29     11.51 o 
   8 -16  11       46.25       37.06     20.54 o 
  -2 -15  11        0.20       13.38     10.81 o 
  -1 -15  11       19.50       12.46      9.41 o 
   0 -15  11        0.52       30.07     14.18 o 
   1 -15  11       94.00      113.92     16.89 o 
   2 -15  11       42.34       62.37     13.36 o 
   3 -15  11       40.97       60.87     13.85 o 
   4 -15  11       47.13       34.82     12.45 o 
   5 -15  11        1.46        9.43     11.15 o 
   6 -15  11        9.09       28.49     12.90 o 
   7 -15  11       22.17       16.49     12.27 o 
   8 -15  11        0.71       -8.16     12.23 o 
   9 -15  11        1.45        6.37     11.99 o 
  -7 -14  11        0.30        3.98      8.72 o 
  -4 -14  11      231.91      266.88     33.50 o 
  -3 -14  11        0.55        0.48     15.28 o 
  -2 -14  11        0.10        6.26      7.77 o 
  -1 -14  11       28.39       32.72     10.61 o 
   0 -14  11       78.63       89.15     14.42 o 
   1 -14  11       39.62       16.19     25.98 o 
   2 -14  11        6.75       -2.52      9.17 o 
   3 -14  11        1.71        5.74      9.40 o 
   4 -14  11       32.05       23.00     11.73 o 
   5 -14  11        3.62        4.66      9.78 o 
   6 -14  11       10.30       12.86     11.16 o 
   7 -14  11       35.34       17.90     12.16 o 
   8 -14  11       35.56       22.11     12.66 o 
   9 -14  11        6.05       10.00     14.39 o 
  10 -14  11       27.10       24.83     13.98 o 
  -7 -13  11        9.29       18.82     10.74 o 
  -5 -13  11        1.07      -13.78     15.94 o 
  -4 -13  11       49.49       63.95     21.09 o 
  -3 -13  11       12.43       10.56     15.90 o 
  -2 -13  11        8.74        3.43      7.78 o 
  -1 -13  11       54.89       64.69     12.66 o 
   0 -13  11       36.70       29.96      8.89 o 
   1 -13  11       33.20       39.63      9.29 o 
   2 -13  11      106.24       99.68     13.03 o 
   3 -13  11        7.42        1.56      8.14 o 
   4 -13  11        0.91        1.67      9.09 o 
   5 -13  11       23.87       11.69     10.88 o 
   6 -13  11      186.71      167.95     19.26 o 
   7 -13  11       54.13       37.86     12.85 o 
   8 -13  11       20.90        1.61     10.59 o 
   9 -13  11       59.72       85.86     18.92 o 
  10 -13  11       18.00       34.35     14.24 o 
  11 -13  11       11.95       17.70     13.38 o 
  -9 -12  11       29.73       46.46     15.26 o 
  -8 -12  11       11.44       15.95     12.21 o 
  -7 -12  11       10.46       19.07     11.25 o 
  -6 -12  11        3.22       -3.94      7.71 o 
  -5 -12  11       53.49       50.40      8.13 o 
  -4 -12  11      125.51      127.53     24.77 o 
  -3 -12  11        0.08       -8.77     14.65 o 
  -2 -12  11        2.34        4.10      6.71 o 
  -1 -12  11        0.00       -5.93      6.04 o 
   0 -12  11        0.05        4.97      6.94 o 
   1 -12  11       19.46        4.94      7.33 o 
   2 -12  11       20.64       13.28      7.63 o 
   3 -12  11        2.12       -3.67      6.87 o 
   4 -12  11        7.00        5.82      7.39 o 
   5 -12  11       44.47       38.04      9.08 o 
   6 -12  11        2.95       -8.64      8.64 o 
   7 -12  11        5.08       13.59     13.50 o 
   8 -12  11       62.24       74.73     24.91 o 
   9 -12  11        0.17       -9.42     12.31 o 
  10 -12  11       14.34       11.22     15.02 o 
  11 -12  11        3.34      -11.58     11.58 o 
 -10 -11  11        7.89        6.28     14.52 o 
  -9 -11  11        0.88       -1.82     12.57 o 
  -8 -11  11        1.56       -0.24     11.60 o 
  -7 -11  11      196.19      250.07     21.11 o 
  -6 -11  11      223.52      216.51     15.98 o 
  -5 -11  11      356.27      348.42     17.10 o 
  -4 -11  11       13.58       10.39      8.04 o 
  -3 -11  11      104.36      111.94      8.58 o 
  -2 -11  11       45.53       40.12      5.88 o 
  -1 -11  11       65.42       51.61      8.66 o 
   0 -11  11      940.12      874.60     24.97 o 
   1 -11  11        0.32       -0.23      6.37 o 
   2 -11  11      244.80      273.45     17.47 o 
   3 -11  11       10.52       14.84      7.47 o 
   4 -11  11       86.57       86.80     11.92 o 
   5 -11  11       35.39       34.81      9.24 o 
   6 -11  11       63.24       42.43     10.26 o 
   7 -11  11       19.78       30.76     15.94 o 
   8 -11  11      176.96      234.49     22.69 o 
   9 -11  11      178.89      238.56     24.15 o 
  10 -11  11       55.11       36.67     13.55 o 
  11 -11  11        5.74       -3.14     11.66 o 
 -10 -10  11        6.48       -7.65      7.65 o 
  -9 -10  11        7.72      -11.34     13.58 o 
  -8 -10  11      223.17      273.27     24.01 o 
  -7 -10  11      694.16      739.98     34.25 o 
  -6 -10  11        0.30       -1.28     10.13 o 
  -5 -10  11       48.98       49.87      9.92 o 
  -4 -10  11        1.36       -3.07      7.51 o 
  -3 -10  11       12.09        7.83      6.37 o 
  -2 -10  11      162.23      165.29      9.91 o 
  -1 -10  11       14.06       17.53      7.71 o 
   0 -10  11        0.60        7.01      6.52 o 
   1 -10  11      101.13       89.60     10.64 o 
   2 -10  11       19.80       14.05      7.34 o 
   3 -10  11      483.88      453.15     18.71 o 
   4 -10  11       21.24       19.18      7.47 o 
   5 -10  11        0.00       -0.34      7.04 o 
   6 -10  11        3.85       -4.61      6.98 o 
   7 -10  11        6.78        5.62      8.35 o 
   8 -10  11        0.02       -3.44      9.53 o 
   9 -10  11      125.51      136.59     18.70 o 
  10 -10  11       21.08        0.10      9.74 o 
  11 -10  11       31.94       19.63     18.69 o 
  12 -10  11      100.94      108.67     15.01 o 
 -11  -9  11       37.43       54.42     18.62 o 
 -10  -9  11        9.05       13.30     15.24 o 
  -9  -9  11        1.72       -6.08     11.75 o 
  -8  -9  11       49.80       43.36     13.89 o 
  -7  -9  11      121.83       98.75     16.94 o 
  -6  -9  11        0.01       -3.83      8.17 o 
  -5  -9  11       44.99       56.64     26.71 o 
  -4  -9  11      742.25      741.95     20.32 o 
  -3  -9  11      624.33      594.13     26.18 o 
  -2  -9  11      366.00      359.10     12.06 o 
  -1  -9  11        0.46        1.35      5.68 o 
   0  -9  11        0.01       -5.04      5.04 o 
   1  -9  11        0.45        4.55      6.21 o 
   2  -9  11      222.69      225.03     15.11 o 
   3  -9  11        0.26       -4.36      5.96 o 
   4  -9  11       68.95       72.16     10.25 o 
   5  -9  11       11.13        2.90      7.56 o 
   6  -9  11       40.91       14.64     11.07 o 
   7  -9  11       55.14       62.68     10.69 o 
   8  -9  11       34.87       26.91      9.45 o 
   9  -9  11      151.98      142.48     18.70 o 
  10  -9  11      240.62      212.14     42.72 o 
  11  -9  11       20.19       18.12     10.12 o 
  12  -9  11        0.06        9.88     11.48 o 
 -11  -8  11       50.63       54.53     19.26 o 
 -10  -8  11        7.65       21.40     12.93 o 
  -9  -8  11        0.10       22.42     14.28 o 
  -8  -8  11       43.21       44.10     15.92 o 
  -7  -8  11       60.74       16.78     36.20 o 
  -6  -8  11      433.31      443.52     21.74 o 
  -5  -8  11      106.90      112.75     15.80 o 
  -4  -8  11      132.18      120.37     10.29 o 
  -3  -8  11      315.11      317.69     25.04 o 
  -2  -8  11       87.25       80.62      9.74 o 
  -1  -8  11        2.28        0.59      5.34 o 
   0  -8  11        0.59       -1.01      5.88 o 
   1  -8  11      194.55      187.87     27.22 o 
   2  -8  11       25.72       30.34      8.83 o 
   3  -8  11      795.86      801.47     31.82 o 
   4  -8  11      323.63      311.33     15.88 o 
   5  -8  11       39.00       46.24      9.10 o 
   6  -8  11       75.45       74.84     10.83 o 
   7  -8  11        4.01       10.52      7.38 o 
   8  -8  11        0.08        7.18      8.23 o 
   9  -8  11       18.18       10.01      8.50 o 
  10  -8  11        0.40       -7.92      8.09 o 
  11  -8  11       42.00       39.58     10.99 o 
  12  -8  11       39.45       25.06     11.58 o 
 -12  -7  11       26.17       36.24     20.19 o 
 -11  -7  11       46.24       64.35     19.24 o 
 -10  -7  11        3.71       26.86     13.77 o 
  -9  -7  11      107.30      109.32     20.33 o 
  -8  -7  11        0.14       11.35     11.48 o 
  -7  -7  11        0.05       -5.24      9.79 o 
  -6  -7  11       95.13       91.62     13.59 o 
  -5  -7  11       67.55       53.56      8.07 o 
  -4  -7  11       27.06       12.24      8.24 o 
  -3  -7  11       20.78        1.20      4.86 o 
  -2  -7  11      176.33      162.96     19.01 o 
  -1  -7  11        5.80        4.10      8.41 o 
   0  -7  11       17.54        9.41      6.43 o 
   1  -7  11        7.89        5.57      5.98 o 
   2  -7  11       19.39       10.31      6.74 o 
   3  -7  11      781.65      760.17     22.75 o 
   4  -7  11      262.79      281.77     16.03 o 
   5  -7  11        1.08        3.41      6.37 o 
   6  -7  11       81.94       68.77     18.01 o 
   7  -7  11      419.91      418.43     18.81 o 
   8  -7  11       97.36       97.10     10.38 o 
   9  -7  11       12.83       18.42      9.87 o 
  10  -7  11        0.00        6.13      9.44 o 
  11  -7  11       46.90       40.66     11.67 o 
  12  -7  11       72.23       72.70     13.98 o 
 -12  -6  11        0.00        1.99     18.46 o 
 -11  -6  11        0.09      -13.84     13.84 o 
 -10  -6  11        8.75       30.05     17.79 o 
  -9  -6  11      151.30      143.02     22.27 o 
  -8  -6  11        8.28        3.03      9.99 o 
  -7  -6  11       84.78      108.70     26.56 o 
  -6  -6  11       97.67       93.57     13.45 o 
  -5  -6  11       18.49       27.83     13.63 o 
  -4  -6  11      400.45      373.73     15.65 o 
  -3  -6  11      177.65      161.25     11.88 o 
  -2  -6  11      113.06      105.11     10.08 o 
  -1  -6  11      157.21      183.22     13.54 o 
   0  -6  11        7.69       10.94      8.78 o 
   1  -6  11        3.27        7.66      6.00 o 
   2  -6  11      213.54      216.15     14.03 o 
   3  -6  11      474.98      528.12     19.04 o 
   4  -6  11       10.90       12.66      7.30 o 
   5  -6  11      271.42      249.16     16.25 o 
   6  -6  11      214.14      201.25     19.72 o 
   7  -6  11        6.27       17.32      7.10 o 
   8  -6  11      151.04      146.05     11.90 o 
   9  -6  11       19.52       19.35      8.04 o 
  10  -6  11       58.35       37.75     10.81 o 
  11  -6  11       64.52       83.39     13.58 o 
  12  -6  11       81.26       91.02     14.76 o 
 -12  -5  11       31.02       44.03     24.46 o 
 -11  -5  11        5.31        2.43     17.71 o 
 -10  -5  11        7.92       -9.66     15.51 o 
  -9  -5  11       55.25       61.69     19.77 o 
  -8  -5  11      112.53       87.60     20.01 o 
  -7  -5  11       19.73        4.76      9.92 o 
  -6  -5  11        1.26       16.72      9.63 o 
  -5  -5  11        3.75        4.62      6.42 o 
  -4  -5  11        0.23       -5.39      5.39 o 
  -3  -5  11       97.02      107.39     18.94 o 
  -2  -5  11        8.59       14.09      6.93 o 
  -1  -5  11      404.35      389.25     13.18 o 
   0  -5  11      372.84      429.46     20.22 o 
   1  -5  11      679.42      655.78     20.56 o 
   2  -5  11      116.87      114.40     11.22 o 
   3  -5  11      216.57      221.86     16.81 o 
   4  -5  11       76.53       76.80     10.24 o 
   5  -5  11      835.96      851.80     20.93 o 
   6  -5  11       57.84       65.20     13.69 o 
   7  -5  11       27.64       37.84      8.19 o 
   8  -5  11        2.83        6.76      6.89 o 
   9  -5  11        0.35       -2.56      7.36 o 
  10  -5  11        9.91       38.24     11.55 o 
  11  -5  11       43.38       25.28     11.70 o 
  12  -5  11        1.81        7.94     11.56 o 
 -12  -4  11       69.88       70.60     23.31 o 
 -11  -4  11      127.24      144.28     29.19 o 
 -10  -4  11       80.99       36.76     20.28 o 
  -9  -4  11        0.93      -11.06     15.52 o 
  -8  -4  11       70.68       87.35     20.07 o 
  -7  -4  11      241.92      236.19     26.74 o 
  -6  -4  11      238.56      234.81     14.07 o 
  -5  -4  11      270.81      249.51     14.36 o 
  -4  -4  11      227.36      236.87     14.76 o 
  -3  -4  11      116.26      114.84     11.41 o 
  -2  -4  11        0.43       -6.98      8.27 o 
  -1  -4  11      207.61      212.41     10.91 o 
   0  -4  11       18.90        5.70      5.95 o 
   1  -4  11      442.69      452.09     17.14 o 
   2  -4  11        4.75        7.43      5.50 o 
   3  -4  11      204.54      204.84     11.63 o 
   4  -4  11        4.70        3.53      5.82 o 
   5  -4  11       20.34       14.21      6.64 o 
   6  -4  11        0.10        7.59      6.44 o 
   7  -4  11      272.88      294.11     13.56 o 
   8  -4  11       24.30       26.92      7.54 o 
   9  -4  11        3.07        3.55      6.08 o 
  10  -4  11        7.80        8.32      7.40 o 
  11  -4  11        0.03        0.56      7.92 o 
  12  -4  11        0.07        5.04      8.73 o 
 -12  -3  11       25.81       34.39     21.99 o 
 -11  -3  11       32.26       36.95     20.79 o 
 -10  -3  11       15.12       14.78     17.39 o 
  -9  -3  11      199.15      139.69     26.01 o 
  -8  -3  11       52.01       67.30     20.40 o 
  -7  -3  11       45.55       44.79     17.29 o 
  -6  -3  11       10.94       23.79      8.23 o 
  -5  -3  11      128.50      142.03     12.52 o 
  -4  -3  11      149.28      144.33     12.50 o 
  -3  -3  11      165.58      165.63     23.38 o 
  -2  -3  11      941.40      981.34     43.32 o 
  -1  -3  11       17.71       21.13      6.14 o 
   0  -3  11       76.66       83.65      9.56 o 
   1  -3  11      601.26      612.79     17.05 o 
   2  -3  11      119.14      103.60      9.33 o 
   3  -3  11      281.13      282.95     13.37 o 
   4  -3  11      212.07      221.19      8.70 o 
   5  -3  11       67.53       76.47      7.36 o 
   6  -3  11      172.02      174.28      9.73 o 
   7  -3  11      149.70      143.55      9.58 o 
   8  -3  11        0.11       -2.83      6.23 o 
   9  -3  11        0.11       -1.44      7.11 o 
  10  -3  11        1.11        8.83      8.00 o 
  11  -3  11       68.20       71.78     10.25 o 
 -12  -2  11      138.15       87.67     28.03 o 
 -11  -2  11        1.21       10.44     20.97 o 
 -10  -2  11      208.48      237.85     33.56 o 
  -9  -2  11       23.58       25.42     19.32 o 
  -8  -2  11       24.75       24.21     17.43 o 
  -7  -2  11       77.02       92.14     22.45 o 
  -6  -2  11      122.39      117.50     12.25 o 
  -5  -2  11      595.73      532.90     20.20 o 
  -4  -2  11      330.27      311.36     16.33 o 
  -3  -2  11        7.35        9.12     11.45 o 
  -2  -2  11        1.41        6.07      6.16 o 
  -1  -2  11      376.32      395.04     12.46 o 
   0  -2  11      457.24      456.48     13.44 o 
   1  -2  11     1095.41     1075.56     22.68 o 
   2  -2  11        0.84        5.14      4.27 o 
   3  -2  11       10.89       14.27      5.04 o 
   4  -2  11      325.14      314.28     12.34 o 
   5  -2  11       69.91       57.31      7.00 o 
   6  -2  11       72.28       73.15      7.57 o 
   7  -2  11        4.19        5.96      6.08 o 
   8  -2  11       12.35       18.36      6.91 o 
   9  -2  11       96.35      106.16     10.84 o 
  10  -2  11       54.48       52.97     10.18 o 
  11  -2  11       25.75       20.95      8.65 o 
 -12  -1  11       21.15       42.22     21.71 o 
 -11  -1  11        3.62        5.82     21.81 o 
 -10  -1  11       31.76        4.07     21.52 o 
  -9  -1  11       19.66       21.11     18.89 o 
  -8  -1  11        0.07       30.15     17.84 o 
  -7  -1  11        0.08       19.01     18.18 o 
  -6  -1  11      191.94      184.50     14.77 o 
  -5  -1  11       12.05       12.35      6.76 o 
  -4  -1  11      110.30      151.71     10.90 o 
  -3  -1  11       14.01       27.00      7.20 o 
  -2  -1  11      148.06      144.89     10.73 o 
  -1  -1  11      769.40      716.34     16.61 o 
   0  -1  11      273.47      270.50     10.47 o 
   1  -1  11      107.17       96.57      7.63 o 
   2  -1  11      256.37      277.37     11.73 o 
   3  -1  11      261.23      241.52     10.68 o 
   4  -1  11      180.82      163.24      9.64 o 
   5  -1  11       18.14       13.03      8.40 o 
   6  -1  11       34.04       49.31      7.47 o 
   7  -1  11        2.55        1.37      5.87 o 
   8  -1  11       25.91       30.37      7.38 o 
   9  -1  11       25.79       10.62     10.31 o 
  10  -1  11       44.18       39.20     10.45 o 
  11  -1  11      271.22      340.22     28.93 o 
 -12   0  11        0.76       27.53     14.22 o 
 -11   0  11       44.08       29.86     20.09 o 
 -10   0  11       35.84       61.79     23.02 o 
  -9   0  11       41.41       31.04     21.00 o 
  -8   0  11        5.55       20.59     15.29 o 
  -7   0  11       81.57       60.14      9.72 o 
  -6   0  11        3.61        4.44      8.13 o 
  -5   0  11      222.77      223.38     18.18 o 
  -4   0  11      155.42      172.52     13.35 o 
  -3   0  11       16.74       11.14      7.02 o 
  -2   0  11      104.60      108.19      8.77 o 
  -1   0  11       42.38       46.55      5.84 o 
   0   0  11      144.31      138.59      7.97 o 
   1   0  11       36.48       26.57      5.55 o 
   2   0  11       11.99        9.12      5.21 o 
   3   0  11       36.96       24.36     11.28 o 
   4   0  11      109.59      113.74      8.96 o 
   5   0  11      123.79      120.77      9.25 o 
   6   0  11       15.24       20.07      6.73 o 
   7   0  11       20.27       14.52      6.62 o 
   8   0  11        1.77        3.96      7.27 o 
   9   0  11       75.56       85.20     11.20 o 
  10   0  11        7.83       -2.22      8.17 o 
 -12   1  11       16.95       15.27     24.33 o 
 -11   1  11       76.27       49.15     20.19 o 
 -10   1  11       43.08       41.54     13.55 o 
  -9   1  11        0.54       21.63     19.46 o 
  -8   1  11       44.83       50.06     12.99 o 
  -7   1  11        1.15       -2.08     10.23 o 
  -6   1  11       43.27       48.91      9.36 o 
  -5   1  11       77.34       62.24      9.03 o 
  -4   1  11       62.94       69.69      7.28 o 
  -3   1  11       47.90       44.17      6.41 o 
  -2   1  11        2.92        8.77      5.74 o 
  -1   1  11        5.60       12.61      6.93 o 
   0   1  11      140.65      140.24      8.47 o 
   1   1  11       23.64       18.75      5.44 o 
   2   1  11       23.69       42.39      6.82 o 
   3   1  11        0.11        6.03      9.30 o 
   4   1  11       18.71       32.38      7.19 o 
   5   1  11        0.00       -1.79      6.26 o 
   6   1  11      124.96      153.66     14.19 o 
   7   1  11       54.35       61.43     23.29 o 
   8   1  11        2.74        1.33      7.87 o 
   9   1  11       27.33       17.72     10.27 o 
 -11   2  11        0.33       31.70     14.13 o 
 -10   2  11       59.15       50.62     19.97 o 
  -9   2  11       14.53       13.61     17.22 o 
  -8   2  11        0.07      -13.70     13.70 o 
  -7   2  11      130.19      142.88     13.62 o 
  -6   2  11       78.68       84.76     12.61 o 
  -5   2  11        3.93        9.95      6.55 o 
  -4   2  11       13.12       26.88      9.28 o 
  -3   2  11      339.93      367.67     12.85 o 
  -2   2  11       15.72       20.25      6.35 o 
  -1   2  11       87.11       81.25      8.80 o 
   0   2  11       36.27       37.81      7.46 o 
   1   2  11       15.14       17.50      6.87 o 
   2   2  11       85.61      113.18     14.46 o 
   3   2  11      135.50      145.35     11.22 o 
   4   2  11       36.35       36.76      8.03 o 
   5   2  11       25.74       22.21      8.81 o 
   6   2  11       24.51       28.45     11.78 o 
   7   2  11        0.05       -3.66      8.68 o 
   8   2  11       72.61       83.83     12.09 o 
   9   2  11       26.92       32.75     10.45 o 
 -11   3  11        3.22       22.65     18.98 o 
 -10   3  11        0.47       23.69     27.38 o 
  -9   3  11       25.62        8.25     17.31 o 
  -8   3  11       28.12       14.94     17.86 o 
  -7   3  11        4.22       -0.99     13.82 o 
  -6   3  11       25.06       36.79     13.15 o 
  -5   3  11       83.18       77.68     10.05 o 
  -4   3  11       38.22       49.58      9.25 o 
  -3   3  11        6.52        7.96      7.61 o 
  -2   3  11       49.64       30.44      8.80 o 
  -1   3  11        2.39       18.31      7.22 o 
   0   3  11       43.68       33.65     12.04 o 
   1   3  11       16.53       15.33      9.74 o 
   2   3  11      398.96      452.41     17.67 o 
   3   3  11       54.51       66.34     10.26 o 
   4   3  11       95.70       92.98     11.51 o 
   5   3  11        6.23       -7.80      7.82 o 
   6   3  11        2.71        0.78      9.21 o 
   7   3  11       18.11       31.25      9.87 o 
   8   3  11       50.59       58.09     11.02 o 
 -10   4  11       54.34       42.66     20.77 o 
  -9   4  11       42.33       78.30     22.76 o 
  -8   4  11        3.54       -0.58     18.85 o 
  -7   4  11        0.10        1.32      9.95 o 
  -6   4  11        0.07       -8.65      8.65 o 
  -5   4  11       73.90       88.78     26.46 o 
  -4   4  11        3.42       16.62      9.75 o 
  -3   4  11      195.76      192.88     15.98 o 
  -2   4  11      122.91       90.44     37.02 o 
  -1   4  11        0.61       10.52      7.93 o 
   0   4  11       39.22       46.43      9.38 o 
   1   4  11       72.71       75.02     10.61 o 
   2   4  11       19.25       22.83      8.69 o 
   3   4  11       89.62       79.24     10.90 o 
   4   4  11      100.08      110.10     12.43 o 
   5   4  11       94.06      146.60     13.96 o 
   6   4  11       99.74      116.11     22.31 o 
   7   4  11      112.34      116.98     12.92 o 
  -9   5  11        1.22        1.70     18.78 o 
  -8   5  11      152.28      151.68     16.06 o 
  -7   5  11       14.73       10.50     33.73 o 
  -6   5  11       27.07       36.83     11.91 o 
  -5   5  11       14.16       12.20     10.71 o 
  -4   5  11        1.23       27.26     14.06 o 
  -3   5  11        0.26        3.04     13.31 o 
  -2   5  11        0.10        5.91      9.88 o 
  -1   5  11       20.91       25.69      9.23 o 
   0   5  11        1.60        0.47      7.39 o 
   1   5  11       10.48       -1.49      7.90 o 
   2   5  11        0.26        0.74      9.11 o 
   3   5  11       17.12       24.77     10.02 o 
   4   5  11       13.86       18.92      9.86 o 
   5   5  11        6.74        4.05     12.35 o 
   6   5  11        0.65        8.57      9.54 o 
  -8   6  11      172.85      169.84     17.95 o 
  -7   6  11       13.60       15.83     11.42 o 
  -6   6  11       41.69       42.40     16.07 o 
  -5   6  11        7.87       22.00     11.26 o 
  -4   6  11       89.64       53.84     11.88 o 
  -3   6  11       44.07       40.54     37.37 o 
  -2   6  11       25.59       28.02     11.11 o 
  -1   6  11        9.32       18.50      9.51 o 
   0   6  11        0.93        5.22     14.83 o 
   1   6  11      101.21       89.97     15.50 o 
   2   6  11       28.78       27.89      9.85 o 
   3   6  11       14.04       25.56      9.96 o 
   4   6  11       34.91       46.91     10.64 o 
  -7   7  11        1.14       -0.31     12.43 o 
  -6   7  11       11.31        2.08     11.85 o 
  -5   7  11        1.33       -8.69     10.02 o 
  -4   7  11        1.83       -9.27     11.10 o 
  -3   7  11       11.56       29.03     10.93 o 
  -2   7  11       40.52       32.42     11.51 o 
  -1   7  11        0.20       19.92      9.75 o 
   0   7  11        0.52        2.65      9.36 o 
   1   7  11        0.25       19.11     13.96 o 
   2   7  11       55.50       72.27     15.64 o 
  -3   8  11        0.08       -9.78      9.78 o 
  -2   8  11       15.98       27.96     11.32 o 
  -1   8  11        7.23       -4.75      9.08 o 
  -1 -17  12        3.01       12.31     11.03 o 
   0 -17  12       11.54        4.36     17.61 o 
   1 -17  12        6.87       -0.99     13.58 o 
   2 -17  12      271.36      400.71     42.73 o 
   3 -17  12        8.05       13.52     17.52 o 
   4 -17  12        0.63      -13.09     15.13 o 
   5 -17  12       67.22       48.58     21.07 o 
   6 -17  12       73.72       82.36     24.14 o 
  -1 -16  12       48.74       29.97     12.01 o 
   0 -16  12        1.11       -3.46     12.54 o 
   1 -16  12      123.34      164.27     28.67 o 
   2 -16  12      126.02      212.75     30.69 o 
   3 -16  12       43.59       19.49     12.09 o 
   4 -16  12       22.34       22.76     12.56 o 
   5 -16  12       60.84       69.08     15.87 o 
   6 -16  12        0.42        0.74     11.34 o 
   7 -16  12      109.96       99.73     24.96 o 
  -2 -15  12       16.29       11.98     17.08 o 
  -1 -15  12       11.72       15.14      8.75 o 
   0 -15  12      130.82      143.29     18.46 o 
   1 -15  12        0.19       36.33     12.65 o 
   2 -15  12        0.91        4.62     10.75 o 
   3 -15  12        6.78        4.24     11.61 o 
   4 -15  12       54.55       56.55     15.62 o 
   5 -15  12       37.88       52.12     14.49 o 
   6 -15  12       62.81       98.35     17.81 o 
   7 -15  12       17.77       27.85     13.53 o 
   8 -15  12        2.87       27.27     13.91 o 
   9 -15  12        0.60       10.75     12.76 o 
  -5 -14  12      141.42      130.93     27.24 o 
  -4 -14  12       12.08       13.86     18.86 o 
  -3 -14  12        1.16        3.84     16.36 o 
  -2 -14  12        2.17       11.07     15.19 o 
  -1 -14  12       27.15       22.19     10.93 o 
   0 -14  12       12.94       26.09     17.18 o 
   1 -14  12        8.87       15.70     11.70 o 
   2 -14  12        8.95       29.21     11.37 o 
   3 -14  12       44.64       61.95     14.06 o 
   4 -14  12       42.22       72.65     15.10 o 
   5 -14  12       15.55       -2.30     10.31 o 
   6 -14  12        1.45       -2.76      9.93 o 
   7 -14  12      125.45      155.28     34.91 o 
   8 -14  12        0.52       -7.83     10.92 o 
   9 -14  12        5.12       15.29     12.78 o 
  -8 -13  12       36.63       42.98     12.94 o 
  -7 -13  12      184.00      154.12     16.13 o 
  -6 -13  12      102.76      117.65     11.61 o 
  -5 -13  12        4.65        2.75     17.93 o 
  -4 -13  12        0.03       -3.81     15.56 o 
  -3 -13  12       13.45        3.07     15.44 o 
  -2 -13  12       27.86       37.21     11.65 o 
  -1 -13  12      125.35      154.41     14.31 o 
   0 -13  12        0.60        4.58      7.71 o 
   1 -13  12       47.51       60.54     10.58 o 
   2 -13  12        1.69        3.69      7.50 o 
   3 -13  12       52.58       52.97     13.20 o 
   4 -13  12        0.15       -6.20      9.10 o 
   5 -13  12       70.42       77.83     18.73 o 
   6 -13  12       54.51       65.82     20.41 o 
   7 -13  12       31.99       33.30     13.65 o 
   8 -13  12        2.13      -10.56     10.90 o 
   9 -13  12       39.02       30.84     28.40 o 
  10 -13  12        8.33       13.02     12.95 o 
  -9 -12  12        4.79       13.80     13.03 o 
  -8 -12  12       94.88      102.28     16.86 o 
  -7 -12  12        0.40       -7.05      9.88 o 
  -6 -12  12       94.52      125.20     12.87 o 
  -5 -12  12        1.49       11.06     16.58 o 
  -4 -12  12       99.51      101.46     24.69 o 
  -3 -12  12       18.26       21.27     19.68 o 
  -2 -12  12       24.00       17.47      5.88 o 
  -1 -12  12      120.93      138.73     13.22 o 
   0 -12  12       52.88       55.51     10.16 o 
   1 -12  12       89.96       97.59     11.63 o 
   2 -12  12       48.70       45.78     11.38 o 
   3 -12  12        3.00       -1.42      7.01 o 
   4 -12  12       68.12       61.33     13.53 o 
   5 -12  12        1.19        5.49     22.62 o 
   6 -12  12       18.46       16.88     11.60 o 
   7 -12  12       68.04       75.61     17.76 o 
   8 -12  12        8.83       33.71     19.63 o 
   9 -12  12      170.49      203.08     22.94 o 
  10 -12  12        6.96       14.57     17.53 o 
  -9 -11  12       15.24       16.70     14.26 o 
  -8 -11  12        4.76       -0.24     12.29 o 
  -7 -11  12       45.17       18.21     12.17 o 
  -6 -11  12        5.69       20.33      9.57 o 
  -5 -11  12        7.33       17.34     10.28 o 
  -4 -11  12        1.30        3.91      6.96 o
[truncated: 85,802 more chars]
